# Supplementary material for: TSCytoPred: a deep learning framework for inferring cytokine expression trajectories from irregular longitudinal gene expression data to enhance multi-omics analyses
Source: PeerJ. 2025 Nov 10;13:e20270. doi: 10.7717/peerj.20270 (PMC12614104; doi:10.7717/peerj.20270)
Supplement: Supplemental Information 16 [file peerj-13-20270-s016.xlsx]

## Sheet: Sheet1
Supplementary Material S16.
Functional enrichment analysis results of the 3,429 selected genes using DAVID.
	Term	Count	%	PValue	Genes	List Total	Pop Hits	Pop Total	Fold Enrichment	Bonferroni	Benjamini	FDR
KEGG_PATHWAY	hsa05171:Coronavirus disease - COVID-19	133	4.34073	6.91543e-38	RPL4	RPL5	RPL30	RPL3	RPL32	RPL31	RPL34	RPL10A	RPL8	TNF	RPL9	RPL6	RPL7	RPS15	RPS14	RPS17	RPS16	TBK1	RPS19	RPL36AL	RPS18	RPL36	C3AR1	RPL35	IL12A	RPL38	RPL37	RPS11	RPL39	RPS10	MAP3K7	IL6R	RPS13	RPS12	IFNAR2	RPL21	RPS7	RPS8	RPS5	RPL23	RPL22	RPS6	RPSA	ADAM17	RPL24
KEGG_PATHWAY	hsa05200:Pathways in cancer	213	6.9517	5.1205e-32	RB1	SPI1	KEAP1	ELK1	CRKL	RPS6KA5	TFG	MYC	RASSF5	AKT2	AKT1	IL12A	SKP2	PRKACB	IL15RA	FLT3LG	RUNX1	BCR	IL23A	TP53	CTBP2	CTBP1	EPAS1	PDGFA	PIK3R1	HIF1A	HMOX1	FADD	STAT5A	GSTM4	STAT5B	JUN	CREBBP	GSTM2	JAG1	JUP	GADD45A	FZD6	FN1	PTK2	GADD45G	GRB2	CALM1	CDKN1A	GLI1
KEGG_PATHWAY	hsa05417:Lipid and atherosclerosis	114	3.72063	1.84329e-29	TNF	ICAM1	TBK1	AKT2	TNFSF10	AKT1	IL12A	MAP3K7	ERN1	DDIT3	ATF6	TP53	ABCG1	ATF4	LY96	PIK3R1	AGER	RAP1B	PPP3R1	IRAK1	MAP2K6	ABCA1	LYN	HSPA8	XBP1	JUN	POU2F1	HSPA5	HSPA4	HSPA6	NFATC3	TNFRSF10B	NFATC2	TNFRSF10A	NFATC1	HSPA2	POU2F2	EIF2S1	PTK2	NFKB1	SELP	NFKBIA	IL6	BCL2	CYCS
KEGG_PATHWAY	hsa05161:Hepatitis B	94	3.06789	3.39983e-28	RB1	ATF2	CDKN1A	DDX3X	CXCL8	FASLG	ELK1	TNF	IFIH1	IKBKB	TBK1	CASP8	CASP10	MYC	CASP3	AKT2	CREB3L2	AKT1	EP300	IKBKG	JAK2	JAK3	IKBKE	HRAS	MAP3K7	JAK1	MAP2K1	CHUK	TYK2	FOS	MMP9	YWHAZ	TGFBR1	TGFBR2	CCNA2	CREB1	PIK3CA	IRF3	TRAF3	TRAF6	IRF7	TLR4	TP53	TLR2	ATF4
KEGG_PATHWAY	hsa05166:Human T-cell leukemia virus 1 infection	113	3.68799	5.55345e-27	RB1	ATF2	CRTC2	SPI1	CRTC1	TRRAP	ETS1	ELK1	TNF	ETS2	ICAM1	ELK4	PTTG1	KAT5	CCND1	MYC	AKT2	CREB3L2	AKT1	EP300	PRKACB	IL15RA	MAP2K1	IL1R1	IL1R2	TBPL1	VDAC1	TLN1	TP53	ATF4	ANAPC16	PIK3R1	CCNB2	PPP3R1	STAT5A	SMAD2	STAT5B	EGR1	CREBBP	TGFB2	JUN	EGR2	SMAD4	TGFB1	SMAD3
KEGG_PATHWAY	hsa04659:Th17 cell differentiation	72	2.34987	1.00694e-26	RORC	RORA	AHR	IL1RAP	CD3D	IKBKB	PPP3CA	IKBKG	JAK2	JAK3	IL6R	JAK1	HLA-DPA1	HSP90AA1	IL4R	CHUK	IFNGR1	IL1R1	IFNGR2	TYK2	FOS	FOXP3	TGFBR1	TGFBR2	RUNX1	IFNG	IRF4	LCK	IL23A	IL1B	RARA	IL6ST	HLA-DQB1	GATA3	IL2RG	HIF1A	RELA	RXRB	MAPK9	PPP3R1	MAPK8	RXRA	TBX21	MAPK1	STAT6
KEGG_PATHWAY	hsa05169:Epstein-Barr virus infection	104	3.39426	2.52961e-25	RB1	RBPJ	TNF	ICAM1	TBK1	CCND1	MYC	AKT2	PSMD1	AKT1	SKP2	MAP3K7	IFNAR2	USP7	RUNX3	SAP30	TP53	IFNAR1	PSMD14	PIK3R1	BCL2L11	IRAK1	RIPK1	FADD	MAP2K6	LYN	JUN	GADD45A	EIF2AK2	ISG15	NFKB1	GADD45G	NFKB2	NFKBIA	CXCL10	MAVS	IL6	SNW1	CDK4	CDK2	BCL2	MDM2	HLA-DRA	CYCS	TAB1
KEGG_PATHWAY	hsa04668:TNF signaling pathway	74	2.41514	4.66684e-25	ATF2	CSF1	TRADD	TNFAIP3	CXCL1	CXCL3	TNF	CXCL2	CXCL5	ICAM1	RPS6KA4	IKBKB	CASP7	RPS6KA5	CASP8	CASP10	CASP3	AKT2	CREB3L2	AKT1	MAP3K8	IKBKG	DNM1L	JUNB	MAP3K7	MAP2K1	CHUK	IL15	TRAF2	TRAF1	FOS	TNFRSF1B	MMP9	TNFRSF1A	ADAM17	CREB1	PIK3CA	TRAF3	IRF1	IL1B	TRAF5	BIRC2	ATF4	CEBPB	PIK3R1
KEGG_PATHWAY	hsa05162:Measles	80	2.61097	5.73154e-24	TRADD	TNFAIP3	FASLG	CD3D	BBC3	IFIH1	IKBKB	TBK1	CASP8	CCND1	CASP3	AKT2	RACK1	AKT1	IL12A	IKBKG	JAK3	IKBKE	MAP3K7	JAK1	IFNAR2	CSNK2A1	CHUK	CSNK2A2	TYK2	FOS	PIK3CA	OAS1	IRF3	TRAF3	OAS2	TRAF6	IL1B	CSNK2B	IRF7	TLR9	TLR4	TP53	IRF9	TLR2	IFNAR1	PIK3R1	IL2RG	RELA	MAPK9
KEGG_PATHWAY	hsa05202:Transcriptional misregulation in cancer	98	3.19843	1.15118e-22	CD86	ATF1	SPI1	CCNT2	IGF1R	HOXA10	ELK4	HOXA9	PLAU	MYC	MEN1	IL1R2	LMO2	MITF	RUNX2	RUNX1	MAF	DDIT3	TP53	CSF1R	DDX5	MAX	PDGFA	FOXO1	ZBTB17	SMAD1	JUP	BCL11B	GADD45A	ZBTB16	ASPSCR1	PBX3	FLI1	PTK2	NFKB1	PBX1	GADD45G	IL6	NR4A3	BCL6	SP1	ID2	REL	MDM2	TCF3
KEGG_PATHWAY	hsa04210:Apoptosis	76	2.48042	9.79431e-22	TRADD	FASLG	CTSW	TNF	LMNB2	LMNB1	ACTG1	BBC3	IKBKB	TUBA1C	CASP7	CASP8	CASP6	CASP10	CASP3	AKT2	CTSK	TNFSF10	CASP2	AKT1	CTSF	CAPN1	IKBKG	HRAS	CTSD	CTSB	DAXX	MAP2K1	PARP1	CHUK	PARP2	TRAF2	TRAF1	FOS	TNFRSF1A	ERN1	PIK3CA	DDIT3	IL3RA	TP53	BIRC2	ATF4	BCL2A1	CSF2RB	PIK3R1
KEGG_PATHWAY	hsa05167:Kaposi sarcoma-associated herpesvirus infection	95	3.10052	3.58188e-21	RB1	CD86	CDKN1A	CXCL8	TRADD	CXCL1	CXCL3	FGF2	CXCL2	ICAM1	IKBKB	PPP3CA	MAP1LC3B	TBK1	CASP8	GNGT2	CCND1	MYC	CASP3	AKT2	AKT1	CCR8	EP300	IKBKG	JAK2	CCR5	IKBKE	HRAS	JAK1	IFNAR2	MAP2K1	CHUK	IFNGR1	TRAF2	TYK2	FOS	TNFRSF1A	CREB1	PIK3CA	IRF3	TRAF3	IRF7	IL6ST	UBA52	TP53
KEGG_PATHWAY	hsa05164:Influenza A	87	2.83943	9.32076e-21	CIITA	CXCL8	TRADD	FASLG	TNF	ICAM1	ACTG1	IFIH1	IKBKB	TBK1	CASP8	XPO1	CASP3	AKT2	TNFSF10	CASP1	AKT1	EP300	IL12A	KPNA5	IKBKG	JAK2	KPNA2	IKBKE	JAK1	HLA-DPA1	KPNA1	IFNAR2	MAP2K1	RSAD2	CHUK	IFNGR1	IFNGR2	IL18	TYK2	TNFRSF1A	DNAJC3	IFNG	PIK3CA	OAS1	IRF3	TRAF3	OAS2	IL1B	IRF7
KEGG_PATHWAY	hsa05160:Hepatitis C	81	2.6436	8.31044e-20	RB1	YWHAE	CDKN1A	TRADD	FASLG	IFIT1	TNF	IKBKB	TBK1	CASP8	CCND1	MYC	CASP3	AKT2	AKT1	IKBKG	IKBKE	HRAS	YWHAG	JAK1	YWHAH	IFNAR2	MAP2K1	RSAD2	CHUK	TRAF2	TYK2	YWHAZ	TNFRSF1A	PIAS1	IFNG	PIK3CA	OAS1	IRF3	TRAF3	OAS2	TRAF6	IRF7	PPARA	TP53	IRF9	IFNAR1	PIK3R1	RELA	PPP2CB
KEGG_PATHWAY	hsa05203:Viral carcinogenesis	95	3.10052	1.74318e-19	RB1	YWHAE	ATF2	CDKN1A	DDX3X	HDAC10	TRADD	UBE3A	CHD4	RBPJ	POLB	CASP8	CCND1	CASP3	CREB3L2	CCR8	EP300	IKBKG	CCR5	SKP2	JAK3	PRKACB	HRAS	YWHAG	JAK1	YWHAH	USP7	TBP	ACTN1	TRAF2	TRAF1	YWHAZ	RHOA	SND1	RBL2	CCNA2	KAT2B	KAT2A	RBL1	PKM	CREB1	PIK3CA	IRF3	TRAF3	TRAF5
KEGG_PATHWAY	hsa05145:Toxoplasmosis	64	2.08877	4.68578e-19	ITGB1	CIITA	CD40	LAMC1	TNF	IKBKB	CASP8	CASP3	AKT2	AKT1	IL12A	IKBKG	JAK2	CCR5	MAP3K7	JAK1	HLA-DPA1	IL10	CHUK	IFNGR1	IFNGR2	TYK2	TNFRSF1A	IFNG	TRAF6	TLR4	BIRC2	HLA-DQB1	TLR2	LY96	RELA	GNAI2	MAPK9	MAPK8	SOCS1	IRAK1	MAPK1	MAPK3	MAP2K6	HSPA8	TGFB2	TGFB1	HSPA1L	IL10RB	STAT1
KEGG_PATHWAY	hsa04658:Th1 and Th2 cell differentiation	57	1.86031	5.62397e-19	MAML1	RBPJ	CD3D	IKBKB	PPP3CA	IL12A	IKBKG	JAK2	JAK3	JAK1	HLA-DPA1	IL4R	CHUK	IFNGR1	IFNGR2	TYK2	FOS	RUNX3	MAF	IFNG	LCK	HLA-DQB1	NOTCH2	NOTCH1	GATA3	IL2RG	RELA	MAPK9	PPP3R1	MAPK8	TBX21	STAT4	MAPK1	STAT6	IL12RB1	IL12RB2	MAPK3	STAT5A	STAT5B	JUN	JAG1	STAT1	NFATC3	NFATC2	NFATC1
KEGG_PATHWAY	hsa05168:Herpes simplex virus 1 infection	87	2.83943	5.89084e-19	TRADD	ITGB3	FASLG	TNF	IFIH1	IKBKB	PPP1CC	TBK1	CASP8	CASP3	AKT2	AKT1	IL12A	IKBKG	JAK2	IKBKE	MAP3K7	JAK1	HLA-DPA1	IFNAR2	DAXX	CHUK	IFNGR1	IFNGR2	TRAF2	TSC1	TYK2	TNFRSF1A	HCFC1	IFNG	PIK3CA	OAS1	IRF3	TRAF3	OAS2	TRAF6	IL1B	TRAF5	IRF7	TLR9	SRSF4	ITGA5	SRSF6	SRSF7	TP53
KEGG_PATHWAY	hsa05163:Human cytomegalovirus infection	99	3.23107	3.46915e-18	RB1	ATF2	CCL4L2	ELK1	TNF	CRKL	TBK1	CCND1	MYC	AKT2	CREB3L2	AKT1	PRKACB	IL6R	MAP2K1	IL1R1	TSC1	TP53	ATF4	PIK3R1	PPP3R1	RIPK1	FADD	MAP2K6	CCR1	NFATC3	NFATC2	NFATC1	PTK2	NFKB1	NFKBIA	IL6	SP1	RHEB	CDK4	GNB2	MDM2	CYCS	GRB2	CALM1	CDKN1A	CXCL8	TRADD	ITGB3	FASLG
KEGG_PATHWAY	hsa04380:Osteoclast differentiation	73	2.38251	5.60978e-18	SPI1	CSF1	ITGB3	FHL2	TNF	IKBKB	PPP3CA	AKT2	CTSK	ACP5	AKT1	IKBKG	JUNB	MAP3K7	JAK1	IFNAR2	MAP2K1	CHUK	IFNGR1	IL1R1	IFNGR2	TRAF2	MITF	TYK2	FOS	TGFBR1	TGFBR2	TNFRSF1A	CREB1	IFNG	PIK3CA	LCK	TRAF6	IL1B	PPARG	IRF9	IFNAR1	CSF1R	PIK3R1	TNFRSF11A	RELA	LILRA4	RELB	SOCS3	MAPK9
KEGG_PATHWAY	hsa04620:Toll-like receptor signaling pathway	61	1.99086	1.34414e-17	CD86	CD40	CXCL8	CD80	CCL4L2	TNF	IKBKB	TBK1	CASP8	AKT2	CTSK	AKT1	IL12A	MAP3K8	IKBKG	IKBKE	MAP3K7	JAK1	IFNAR2	MAP2K1	CHUK	TYK2	FOS	PIK3CA	IRF3	TRAF3	TRAF6	IL1B	IRF7	TLR9	IRF5	TLR4	IRF9	TLR2	IFNAR1	LY96	PIK3R1	RELA	MAPK9	MAPK8	IRAK1	CCL5	CCL4	CCL3	MAPK1
KEGG_PATHWAY	hsa03010:Ribosome	81	2.6436	3.21005e-17	RPL4	RPL5	RPL30	RPL3	RPL32	RPL31	RPL34	RPLP1	RPLP0	RPL10A	RPL8	RPL9	MRPL32	RPL6	RPL7	RPS4X	RPS15	RPS14	RPL7A	RPS17	RPS16	RPS19	RPL36AL	RPS18	RPL36	RPLP2	RPL35	RPL38	RPL37	RPS11	RPL39	RPS10	RPS13	RPS12	RPL21	RPS7	RPS8	RPL23	RPS5	RPL22	RPS6	RPL13A	RPS3A	RPSA	MRPS18C
KEGG_PATHWAY	hsa04064:NF-kappa B signaling pathway	59	1.92559	3.75951e-17	CD40	CXCL8	TRADD	CCL4L2	TNFAIP3	CXCL1	TNFRSF13C	CXCL3	TNF	CXCL2	TNFSF13B	ICAM1	IKBKB	PLAU	IKBKG	MAP3K7	PIAS4	PARP1	CSNK2A1	CHUK	IL1R1	CSNK2A2	TRAF2	TRAF1	TNFRSF1A	TRAF3	LCK	TRAF6	IL1B	TRAF5	CSNK2B	LTB	TLR4	BIRC2	BCL2A1	LY96	TNFRSF11A	RELA	RELB	IRAK1	CCL4	RIPK1	LYN	UBE2I	TNFSF14
KEGG_PATHWAY	hsa05220:Chronic myeloid leukemia	48	1.56658	1.79313e-16	RB1	CDKN1A	HDAC2	CTBP2	CTBP1	HDAC1	PIK3R1	CBL	RELA	CRKL	IKBKB	NRAS	CCND1	MYC	AKT2	E2F1	E2F2	AKT1	MAPK1	E2F3	BAK1	IKBKG	HRAS	MAPK3	STAT5A	STAT5B	TGFB2	MAP2K1	SMAD4	TGFB1	SMAD3	CHUK	CDKN2A	GADD45A	TGFBR1	NFKB1	TGFBR2	RUNX1	GADD45G	BCR	NFKBIA	PIK3CA	CDK4	MDM2	GRB2
KEGG_PATHWAY	hsa05235:PD-L1 expression and PD-1 checkpoint pathway in cancer	52	1.69713	8.37905e-16	PTEN	CD3D	IKBKB	PPP3CA	AKT2	AKT1	IKBKG	JAK2	HRAS	JAK1	BATF3	MAP2K1	CSNK2A1	CHUK	IFNGR1	IFNGR2	CSNK2A2	FOS	IFNG	PIK3CA	LCK	TRAF6	CSNK2B	TLR9	TLR4	TLR2	PIK3R1	HIF1A	RELA	NRAS	PPP3R1	MAPK1	MAPK3	MAP2K6	JUN	EGF	STAT1	STAT3	NFATC3	NFATC2	NFATC1	MAPK14	NFKB1	BATF	NFKBIA
KEGG_PATHWAY	hsa05135:Yersinia infection	67	2.18668	4.62533e-15	ITGB1	CXCL8	WIPF2	ARPC1A	WASL	TNF	ACTG1	CRKL	IKBKB	RPS6KA3	TBK1	AKT2	CASP1	AKT1	IKBKG	MAP3K7	IL10	VAV3	ACTR2	MAP2K1	ARHGEF12	ITGA4	CHUK	RHOG	IL18	TRAF2	FOS	RHOA	CD8B	PIK3CA	IRF3	CD8A	LCK	TRAF6	IL1B	ELMO2	ITGA5	TLR4	ROCK1	ROCK2	SRC	PIK3R1	RELA	MAPK9	MAPK8
KEGG_PATHWAY	hsa05221:Acute myeloid leukemia	43	1.40339	4.66238e-15	CEBPA	CSF1R	SPI1	ITGAM	BCL2A1	FLT3	CEBPE	TCF7	LEF1	PIK3R1	RELA	IKBKB	NRAS	CCND1	MYC	AKT2	AKT1	MAPK1	IKBKG	FCGR1A	HRAS	MAPK3	STAT5A	TCF7L2	STAT5B	MAP2K1	TCF7L1	JUP	CHUK	ZBTB16	STAT3	NFKB1	DUSP6	PML	RUNX1	PER2	CCNA2	PIK3CA	RPS6KB1	RARA	GRB2	KRAS	PPARD	1599	68
KEGG_PATHWAY	hsa05321:Inflammatory bowel disease	41	1.33812	5.19707e-14	RORC	RORA	GATA3	IL2RG	TNF	RELA	IL18RAP	TBX21	STAT4	IL12A	STAT6	IL12RB1	IL12RB2	HLA-DPA1	IL10	SMAD2	TGFB2	JUN	TGFB1	IL4R	SMAD3	IFNGR1	STAT1	IFNGR2	STAT3	IL18	NFATC1	FOXP3	NFKB1	IL6	MAF	IFNG	IL23A	IL1B	HLA-DPB1	HLA-DRA	TLR4	IL18R1	HLA-DRB1	HLA-DQB1	TLR2	1599	66	8534	3.31546
KEGG_PATHWAY	hsa05142:Chagas disease	54	1.7624	5.38493e-14	CXCL8	SERPINE1	FASLG	CD3D	TNF	IKBKB	CASP8	AKT2	AKT1	IL12A	IKBKG	IL10	CHUK	IFNGR1	IFNGR2	FOS	TGFBR1	TGFBR2	TNFRSF1A	IFNG	PIK3CA	TRAF6	IL1B	TLR9	PLCB1	TLR4	TLR2	PIK3R1	RELA	GNAI2	PPP2CB	MAPK9	MAPK8	IRAK1	CCL5	CCL3	CCL2	MAPK1	FADD	MAPK3	SMAD2	TGFB2	JUN	TGFB1	CFLAR
KEGG_PATHWAY	hsa05165:Human papillomavirus infection	120	3.91645	5.60015e-14	RB1	MAML1	ITGA2B	UBE3A	RBPJ	TNF	TBK1	CCND1	AKT2	CREB3L2	AKT1	EP300	ATP6V1E2	PRKACB	IFNAR2	ATP6V1G1	PRKCI	MAP2K1	TSC1	MFNG	PARD3	COL4A3	TBPL1	TP53	IFNAR1	ATP6V1A	NOTCH2	NOTCH1	NOTCH4	TCF7	UBR4	PSEN1	PIK3R1	FOXO1	DVL1	ATP6V0A2	FADD	ATP6V1D	CREBBP	JAG1	FZD6	FN1	EIF2AK2	ISG15	PTK2
KEGG_PATHWAY	hsa04218:Cellular senescence	71	2.31723	5.82973e-14	RB1	CDKN1A	CXCL8	TRAF3IP2	SERPINE1	PTEN	ETS1	PPP3CA	PPP1CC	CCND1	MYC	RASSF5	AKT2	AKT1	CAPN1	BTRC	HRAS	MAP2K1	FBXW11	TSC1	SIRT1	TGFBR1	TGFBR2	RBL2	CCNA2	MRAS	RBL1	PIK3CA	VDAC1	SLC25A5	TP53	SLC25A6	PIK3R1	FOXO3	FOXO1	ZFP36L2	RELA	CCNB2	NRAS	PPP3R1	RBBP4	E2F1	E2F2	MAPK1	E2F3
KEGG_PATHWAY	hsa04657:IL-17 signaling pathway	51	1.66449	8.84392e-14	CXCL8	TRAF3IP2	TRADD	TNFAIP3	CXCL1	CXCL3	TNF	CXCL2	CXCL5	IKBKB	TBK1	CASP8	CASP3	IKBKG	IKBKE	MAP3K7	HSP90AA1	CHUK	TRAF2	FOS	MMP9	IL17RA	IFNG	TRAF3	TRAF6	IL1B	TRAF5	S100A8	CEBPB	RELA	MAPK9	MAPK8	MAPK7	CCL2	MAPK1	FADD	MAPK6	MAPK3	JUN	JUND	CCL20	MAPK14	NFKB1	NFKBIA	FOSL1
KEGG_PATHWAY	hsa04060:Cytokine-cytokine receptor interaction	110	3.59008	1.16394e-13	IL1RN	TNFRSF6B	CSF3R	CSF1	CCL4L2	IL5RA	IL1RAP	TNF	IL18RAP	TNFSF10	IL12A	IL6R	IL13RA1	ACVR1	IFNAR2	IL15RA	IL4R	IL11RA	IL1R1	IL1R2	IL23A	RELL1	IL6ST	IFNAR1	CSF1R	CSF2RB	TNFRSF11A	CSF2RA	TNFRSF17	TNFRSF14	CCR1	TGFB2	TGFB1	TNFSF14	TNFSF13	TNFRSF10C	LIF	TNFRSF10B	TNFRSF10A	IFNLR1	TNFRSF10D	CXCL10	BMP2	IL6	IL7
KEGG_PATHWAY	hsa04061:Viral protein interaction with cytokine and cytokine receptor	52	1.69713	2.55634e-13	CXCL8	CSF1	CCL4L2	CXCL1	CXCL3	TNF	CXCL2	CXCL5	IL18RAP	TNFSF10	CCR8	CCR7	CCR5	IL6R	PF4V1	CCR2	IL10	IL18	TNFRSF1B	TNFRSF1A	XCL2	IL6ST	CX3CR1	CSF1R	CXCR5	CXCR4	IL2RG	CXCR1	CXCR3	CCL5	CCL4	CXCR2	CCL3	CCL2	TNFRSF14	CCR1	TNFSF14	IL10RB	CCL20	IL10RA	TNFRSF10C	TNFRSF10B	TNFRSF10A	TNFRSF10D	CXCL10
KEGG_PATHWAY	hsa05134:Legionellosis	36	1.17493	5.4499e-13	RAB1A	ITGAM	CXCL8	SAR1A	SAR1B	ITGB2	CXCL1	CXCL3	TNF	CXCL2	RELA	HSPD1	CASP7	CASP8	CASP3	HSF1	CASP1	IL12A	HSPA8	HSPA1L	HSPA6	IL18	NFKB1	NFKB2	EEF1G	NFKBIA	EEF1A1	IL6	IL1B	CYCS	SEC22B	TLR4	MYD88	HSPA1B	HSPA1A	TLR2	1599	56	8534	3.43098	1.91298e-10	5.46547e-12	3.39451e-12
KEGG_PATHWAY	hsa04630:JAK-STAT signaling pathway	72	2.34987	9.79976e-13	CDKN1A	CSF3R	FHL1	IL5RA	CCND1	MYC	AKT2	AKT1	EP300	IL12A	JAK2	JAK3	HRAS	IL6R	JAK1	IL13RA1	IL10	PIAS4	IFNAR2	IL15RA	PIAS3	IL4R	IFNGR1	IL11RA	IL15	IFNGR2	TYK2	PIAS1	IFNG	PIK3CA	IL23A	IL3RA	IL6ST	IRF9	IFNAR1	CTF1	PDGFA	CSF2RB	PIK3R1	IL2RG	CSF2RA	SOCS2	SOCS3	SOCS1	STAT4
KEGG_PATHWAY	hsa05132:Salmonella infection	94	3.06789	3.39717e-12	NCKAP1	CXCL8	TRADD	ARPC1A	BRK1	WASL	TNF	ACTG1	IKBKB	TUBA1C	TUBB6	CASP7	CASP8	MYC	CASP3	AKT2	TNFSF10	CASP1	AKT1	IKBKG	HRAS	MAP3K7	KPNA1	ACTR2	MAP2K1	HSP90AA1	CHUK	TUBB	RHOG	IL18	RHOH	TRAF2	FOS	RHOA	RHOB	TNFRSF1A	PIK3CA	TRAF6	IL1B	TLR9	ELMO2	PFN1	MYL9	GAPDH	TLR4
KEGG_PATHWAY	hsa05222:Small cell lung cancer	48	1.56658	3.41182e-12	RB1	ITGB1	CDKN1A	MAX	ITGA2B	PTEN	LAMC1	PIK3R1	RELA	IKBKB	RXRB	RXRA	CCND1	MYC	CASP3	AKT2	E2F1	E2F2	AKT1	E2F3	ITGAV	BAK1	IKBKG	SKP2	ZBTB17	CDKN2B	CHUK	GADD45A	FN1	TRAF2	TRAF1	PTK2	NFKB1	GADD45G	NFKBIA	PIK3CA	TRAF3	CDK4	TRAF6	COL4A3	TRAF5	CDK2	CKS2	BCL2	CYCS
KEGG_PATHWAY	hsa05210:Colorectal cancer	46	1.50131	3.46516e-12	CDKN1A	TCF7	LEF1	PIK3R1	AREG	BBC3	MAPK9	NRAS	MAPK8	BCL2L11	CCND1	MYC	CASP3	AKT2	AKT1	MAPK1	BAK1	HRAS	MAPK3	SMAD2	TCF7L2	TGFB2	JUN	MAP2K1	TCF7L1	SMAD4	TGFB1	SMAD3	EGF	GADD45A	AXIN1	FOS	AXIN2	RHOA	TGFBR1	TGFBR2	EREG	GADD45G	PIK3CA	RPS6KB1	BCL2	CTNNB1	CYCS	GRB2	KRAS
KEGG_PATHWAY	hsa04068:FoxO signaling pathway	60	1.95822	7.37743e-12	CDKN1A	FBXO25	PTEN	IRS2	FASLG	IGF1R	IKBKB	STK11	CCND1	AKT2	TNFSF10	AKT1	EP300	SKP2	HRAS	IL10	USP7	MAP2K1	CHUK	PRKAB1	SIRT1	TGFBR1	TGFBR2	RBL2	PIK3CA	PIK3R1	FOXO4	FOXO3	NLK	FOXO1	DEPP1	GABARAP	CCNB2	MAPK9	NRAS	MAPK8	BCL2L11	MAPK1	MAPK3	TGFB2	CDKN2B	CREBBP	SMAD4	TGFB1	SMAD3
KEGG_PATHWAY	hsa04010:MAPK signaling pathway	106	3.45953	8.03828e-12	ATF2	CSF1	IL1RAP	FGF2	ELK1	TNF	CRKL	IGF1R	RPS6KA4	ELK4	RPS6KA3	RPS6KA5	MYC	AKT2	AKT1	MAP3K8	PRKACB	MAP3K7	DAXX	MAP2K1	IL1R1	HGF	FLT3LG	CACNA2D4	MAPK8IP3	EREG	DDIT3	TP53	ATF4	CSF1R	MAX	PDGFA	NLK	RAP1B	PPP3R1	IRAK1	MAP3K20	MAP2K6	HSPA8	TGFB2	JUN	TGFB1	JUND	GADD45A	HSPA6
KEGG_PATHWAY	hsa04933:AGE-RAGE signaling pathway in diabetic complications	50	1.63185	8.24538e-12	CXCL8	SERPINE1	TNF	ICAM1	CCND1	CASP3	AKT2	AKT1	JAK2	HRAS	PRKCE	TGFBR1	TGFBR2	PIK3CA	IL1B	COL4A3	PLCB1	PIK3R1	AGER	FOXO1	RELA	MAPK9	NRAS	MAPK8	CCL2	MAPK1	MAPK3	SMAD2	STAT5A	EGR1	STAT5B	TGFB2	JUN	SMAD4	TGFB1	SMAD3	NOS3	STAT1	STAT3	FN1	VEGFC	NFATC1	MAPK14	NFKB1	VEGFA
KEGG_PATHWAY	hsa05215:Prostate cancer	49	1.59922	8.70284e-12	RB1	CDKN1A	PTEN	IGF1R	IKBKB	CCND1	PLAU	AKT2	CREB3L2	AKT1	EP300	IKBKG	HRAS	NKX3-1	MAP2K1	HSP90AA1	CHUK	IL1R2	MMP9	ETV5	ZEB1	CREB1	PIK3CA	TP53	ATF4	TCF7	LEF1	PDGFA	PIK3R1	FOXO1	RELA	NRAS	E2F1	E2F2	MAPK1	E2F3	MAPK3	TCF7L2	CREBBP	TCF7L1	EGF	NFKB1	NFKBIA	CDK2	BCL2
KEGG_PATHWAY	hsa05323:Rheumatoid arthritis	48	1.56658	9.10502e-12	ATP6V1A	CD86	FLT1	CXCL8	CSF1	CD80	ITGB2	CXCL1	TNFRSF11A	CXCL3	TNF	CXCL2	CXCL5	TNFSF13B	ICAM1	CCL5	CTSK	CCL3	ATP6V0A2	CCL2	CTLA4	ACP5	ATP6V1E2	ATP6V1D	HLA-DPA1	TGFB2	JUN	ATP6V1G1	TGFB1	ANGPT1	IL15	CCL20	TNFSF13	IL18	FOS	VEGFA	IL6	IFNG	IL23A	IL1B	HLA-DPB1	HLA-DRA	LTB	ATP6V0C	TLR4
KEGG_PATHWAY	hsa05212:Pancreatic cancer	42	1.37076	9.37469e-12	RB1	CDKN1A	PIK3R1	RELA	PLD2	IKBKB	MAPK9	MAPK8	CCND1	AKT2	E2F1	E2F2	AKT1	MAPK1	E2F3	BAK1	IKBKG	JAK1	MAPK3	SMAD2	TGFB2	MAP2K1	SMAD4	TGFB1	SMAD3	CHUK	CDKN2A	EGF	GADD45A	STAT1	STAT3	TGFBR1	NFKB1	TGFBR2	GADD45G	VEGFA	PIK3CA	RPS6KB1	CDK4	KRAS	TP53	BCL2L1	1599	77	8534
KEGG_PATHWAY	hsa05152:Tuberculosis	74	2.41514	1.00578e-11	CIITA	ITGAM	TRADD	ITGB2	TNF	PPP3CA	CASP8	CASP10	CASP3	AKT2	AKT1	EP300	IL12A	JAK2	CTSD	JAK1	HLA-DPA1	IL10	ARHGEF12	IFNGR1	IFNGR2	IL18	RHOA	TNFRSF1A	CREB1	IFNG	IL23A	TRAF6	IL1B	TLR9	ATP6V0C	TLR4	HLA-DQB1	TLR2	CEBPB	RAB5C	SRC	CEBPG	RELA	HSPD1	CYP27B1	MAPK9	PPP3R1	MAPK8	IRAK1
KEGG_PATHWAY	hsa04625:C-type lectin receptor signaling pathway	51	1.66449	1.21464e-11	TNF	IKBKB	PPP3CA	CASP8	AKT2	CASP1	AKT1	IL12A	IKBKG	CLEC1B	IKBKE	HRAS	IL10	ARHGEF12	CHUK	RHOA	MRAS	PIK3CA	IL23A	IRF1	IL1B	IRF9	SRC	PIK3R1	RELA	RELB	MAPK9	NRAS	PPP3R1	MAPK8	MAPK1	MAPK3	JUN	EGR2	EGR3	STAT1	STAT2	NFATC3	NFATC2	NFATC1	MAPK14	NFKB1	NFKB2	NFKBIA	MAPK11
KEGG_PATHWAY	hsa05140:Leishmaniasis	42	1.37076	2.7712e-11	ITGB1	ITGAM	ITGB2	ELK1	TNF	RELA	IRAK1	MAPK1	IL12A	JAK2	FCGR1A	MAP3K7	JAK1	MAPK3	HLA-DPA1	IL10	TGFB2	JUN	MARCKSL1	TGFB1	ITGA4	IFNGR1	STAT1	IFNGR2	FOS	MAPK14	NFKB1	NFKBIA	EEF1A1	MAPK11	IFNG	TRAF6	IL1B	HLA-DPB1	HLA-DRA	TAB1	TLR4	MYD88	HLA-DRB1	HLA-DQB1	NFKBIB	TLR2	1599	79	8534
KEGG_PATHWAY	hsa04936:Alcoholic liver disease	62	2.0235	3.54057e-11	CXCL8	TRADD	FASLG	CXCL1	CXCL3	TNF	CXCL2	IKBKB	TBK1	CASP8	CCND1	CASP3	AKT2	C3AR1	AKT1	IL12A	IKBKG	IKBKE	MAP3K7	SREBF1	CPT1A	CHUK	PRKAB1	CPT1B	SIRT1	IL17RA	TNFRSF1A	IRF3	TRAF3	TRAF6	IL1B	PPARA	TLR4	TCF7	LEF1	LY96	FOXO3	ADIPOR1	FOXO1	RELA	MAPK9	MAPK8	IRAK1	TRA2B	TRA2A
KEGG_PATHWAY	hsa05144:Malaria	31	1.01175	1.10771e-10	CD40	CXCL8	KLRB1	GYPC	SDC2	ITGB2	HBB	THBS1	TNF	THBS3	ICAM1	KLRK1	CCL2	IL12A	IL10	TGFB2	TGFB1	HGF	IL18	HBA2	HBA1	SELP	IL6	CD40LG	IFNG	IL1B	TLR9	MET	TLR4	MYD88	TLR2	1599	50	8534	3.30899	3.88806e-08	7.77613e-10	4.82962e-10
KEGG_PATHWAY	hsa04350:TGF-beta signaling pathway	50	1.63185	1.69549e-10	ZFYVE9	LRRC32	TNF	SIN3A	MYC	EP300	TGIF1	ACVR1	RHOA	TGFBR1	TGFBR2	RBX1	NCOR1	RBL1	TFDP1	IFNG	NBL1	HDAC2	ROCK1	HDAC1	CUL1	THBS1	LTBP1	PPP2CB	MAPK1	E2F4	SKIL	MAPK3	SMAD2	SMAD1	TGFB2	CDKN2B	CREBBP	SMAD4	TGFB1	SMAD3	SMURF2	SMURF1	SMAD6	SMAD5	SMAD7	SKI	BMP2	RPS6KB1	SP1
KEGG_PATHWAY	hsa05131:Shigellosis	89	2.9047	2.99961e-10	ITGB1	CXCL8	UBE2D4	TRADD	ARPC1A	ILK	WASL	FNBP1L	TNF	ACTG1	CRKL	IKBKB	MAP1LC3B	RPS6KA5	TBK1	AKT2	CASP1	AKT1	CAPN1	IKBKG	BTRC	MAP3K7	ACTR2	CHUK	IL1R1	FBXW11	PRKCE	ACTN1	IL18	TRAF2	WIPI1	RHOA	TNFRSF1A	RBX1	PIK3CA	IRF3	RRAGC	TRAF6	IL1B	TRAF5	ELMO2	VDAC1	UBE2V1	ITGA5	TLN1
KEGG_PATHWAY	hsa05418:Fluid shear stress and atherosclerosis	59	1.92559	4.33378e-10	ITGB3	ITGA2B	KEAP1	TNF	ICAM1	ACTG1	IKBKB	AKT2	SUMO3	SUMO2	AKT1	ITGAV	IKBKG	MAP3K7	PIAS4	ACVR1	MEF2A	HSP90AA1	CHUK	IL1R1	GSTO1	IL1R2	FOS	MMP9	RHOA	TNFRSF1A	IFNG	PIK3CA	IL1B	TP53	SDC4	SRC	SDC2	PDGFA	PIK3R1	TXN	RELA	MAPK9	MAPK8	MAPK7	CCL2	HMOX1	MAP2K6	GSTM4	GSTM2
KEGG_PATHWAY	hsa04621:NOD-like receptor signaling pathway	72	2.34987	6.45455e-10	YWHAE	CXCL8	TNFAIP3	CXCL1	CXCL3	TNF	CXCL2	IKBKB	MAP1LC3B	TBK1	CASP8	CASP1	IKBKG	DNM1L	IKBKE	MAP3K7	JAK1	CTSB	IFNAR2	HSP90AA1	CHUK	IL18	TRAF2	TYK2	RHOA	OAS1	IRF3	TRAF3	OAS2	TRAF6	IL1B	TRAF5	IRF7	TXNIP	VDAC1	PLCB1	TLR4	IRF9	BIRC2	IFNAR1	TXN	TANK	GABARAP	RELA	MAPK9
KEGG_PATHWAY	hsa05216:Thyroid cancer	25	0.815927	8.44941e-10	CDKN1A	TCF7	LEF1	RXRB	NRAS	RXRA	CCND1	TFG	MYC	MAPK1	BAK1	HRAS	MAPK3	NTRK1	TCF7L2	MAP2K1	TCF7L1	GADD45A	GADD45G	PAX8	CCDC6	CTNNB1	KRAS	PPARG	TP53	1599	37	8534	3.60614	2.96574e-07	5.39226e-09	3.34904e-09
KEGG_PATHWAY	hsa01522:Endocrine resistance	46	1.50131	8.78003e-10	RB1	NOTCH2	CDKN1A	NOTCH1	SRC	NOTCH4	PIK3R1	IGF1R	MAPK9	NRAS	MAPK8	CCND1	AKT2	GPER1	E2F1	E2F2	AKT1	MAPK1	E2F3	HRAS	PRKACB	MAPK3	MED1	JUN	MAP2K1	JAG1	CDKN2A	NCOA3	FOS	MAPK14	MMP9	ESR1	PTK2	ESR2	MAPK11	NCOR1	PIK3CA	RPS6KB1	SP1	CDK4	CARM1	BCL2	MDM2	GRB2	KRAS
KEGG_PATHWAY	hsa05170:Human immunodeficiency virus 1 infection	78	2.54569	9.81869e-10	TRADD	FASLG	CD3D	TNF	CRKL	DCAF1	IKBKB	PPP3CA	TBK1	CASP8	GNGT2	CASP3	AKT2	AKT1	ELOC	IKBKG	CCR5	BTRC	HRAS	MAP3K7	MAP2K1	CHUK	FBXW11	AP1B1	TRAF2	FOS	TNFRSF1B	TNFRSF1A	RBX1	PIK3CA	IRF3	TRAF6	TRAF5	TLR4	TLR2	CUL1	CXCR4	RNF7	PIK3R1	RELA	GNAI2	CCNB2	MAPK9	NRAS	PPP3R1
KEGG_PATHWAY	hsa05130:Pathogenic Escherichia coli infection	75	2.44778	1.3617e-09	ITGB1	NCKAP1	CXCL8	TRADD	WIPF2	ARPC1A	BRK1	FASLG	WASL	TNF	ACTG1	IKBKB	TUBA1C	TUBB6	CASP7	CASP8	CASP3	TNFSF10	CASP1	IKBKG	MAP3K7	ACTR2	ARHGEF12	CHUK	IL1R1	TUBB	IL18	TRAF2	FOS	RHOA	TNFRSF1A	TRAF6	IL1B	GAPDH	TLR4	RAB1A	ROCK1	ROCK2	SRC	RELA	CYTH3	MAPK9	MAPK8	IRAK1	MYO6
KEGG_PATHWAY	hsa04660:T cell receptor signaling pathway	52	1.69713	2.52811e-09	CD3D	TNF	IKBKB	PPP3CA	AKT2	AKT1	CTLA4	MAP3K8	IKBKG	HRAS	MAP3K7	IL10	VAV3	MAP2K1	CHUK	FOS	RHOA	IFNG	CD8B	PIK3CA	CD8A	LCK	PIK3R1	RELA	PPP2CB	MAPK9	NRAS	PPP3R1	MAPK8	MAPK1	PAK2	MAPK3	JUN	NFATC3	NFATC2	NFATC1	MAPK14	NFKB1	NFKBIA	MAPK11	CD4	PTPRC	CD40LG	TEC	PPP2R2B
KEGG_PATHWAY	hsa04066:HIF-1 signaling pathway	48	1.56658	4.56165e-09	CDKN1A	FLT1	EPAS1	SERPINE1	PDHB	PIK3R1	HIF1A	RELA	IGF1R	LDHB	LDHA	AKT2	PGK1	AKT1	MAPK1	HMOX1	EP300	VHL	ELOC	TIMP1	IL6R	EIF4E	MAPK3	EGLN1	EGLN3	MAP2K1	CREBBP	EGLN2	ANGPT1	IFNGR1	EGF	NOS3	IFNGR2	RPS6	STAT3	ARNT	NFKB1	RBX1	VEGFA	IL6	IFNG	PIK3CA	RPS6KB1	BCL2	LTBR
KEGG_PATHWAY	hsa04330:Notch signaling pathway	33	1.07702	5.03886e-09	NOTCH2	HDAC2	NOTCH1	CTBP2	MAML1	CTBP1	HDAC1	NOTCH4	NRARP	PSEN1	RBPJ	NCSTN	APH1B	HEY1	DVL1	EP300	HES1	PTCRA	SPEN	PSENEN	TLE4	TLE3	CREBBP	TLE2	TLE1	JAG1	DTX3L	NCOR2	KAT2B	ADAM17	KAT2A	SNW1	MFNG	1599	62	8534	2.84071	1.76864e-06	2.89941e-08	1.80077e-08
KEGG_PATHWAY	hsa04932:Non-alcoholic fatty liver disease	61	1.99086	6.5007e-09	COX7B	CXCL8	NDUFA12	COX4I1	IRS2	FASLG	TNF	IKBKB	CASP7	CASP8	CASP3	AKT2	MLX	AKT1	IL6R	SREBF1	NDUFC2	TRAF2	NDUFC1	FOS	COX6B2	PRKAB1	TNFRSF1A	ERN1	COX7A2L	PIK3CA	IL1B	DDIT3	PPARG	PPARA	ATF4	CEBPA	UQCRB	NDUFB11	NDUFB5	NDUFB1	PIK3R1	ADIPOR1	RELA	SOCS3	MAPK9	MAPK8	BCL2L11	RXRA	BID
KEGG_PATHWAY	hsa05211:Renal cell carcinoma	35	1.1423	1.26444e-08	CDKN1A	EPAS1	PIK3R1	ETS1	HIF1A	CRKL	RAP1B	NRAS	AKT2	AKT1	MAPK1	EP300	VHL	ELOC	HRAS	PAK2	MAPK3	EGLN1	TGFB2	JUN	EGLN3	MAP2K1	CREBBP	TGFB1	EGLN2	HGF	TFE3	GAB1	ARNT	RBX1	VEGFA	PIK3CA	GRB2	KRAS	MET	1599	70	8534	2.66854	4.43819e-06	7.04476e-08	4.37538e-08
KEGG_PATHWAY	hsa04623:Cytosolic DNA-sensing pathway	39	1.27285	1.40609e-08	CCL4L2	ZDHHC1	RELA	IKBKB	CASP7	CASP8	TBK1	IFI16	CASP3	CCL5	CCL4	CASP1	RIPK1	FADD	IKBKG	IKBKE	POLR2K	POLR2L	CHUK	TREX1	IL18	ZDHHC11	NFKB1	NFKBIA	CXCL10	MAVS	IL6	IRF3	POLR3B	POLR3C	POLR3D	IL1B	POLR3E	POLR1D	IRF7	POLR3G	POLR3H	POLR3K	NFKBIB	1599	83	8534	2.50779	4.93535e-06	7.71151e-08
KEGG_PATHWAY	hsa05219:Bladder cancer	25	0.815927	1.65059e-08	RB1	CDKN1A	CXCL8	SRC	THBS1	NRAS	RPS6KA5	CCND1	MYC	E2F1	E2F2	MAPK1	E2F3	HRAS	MAPK3	MAP2K1	CDKN2A	EGF	UPK3A	MMP9	VEGFA	CDK4	MDM2	KRAS	TP53	1599	41	8534	3.25432	5.79356e-06	8.9132e-08	5.53583e-08
KEGG_PATHWAY	hsa04917:Prolactin signaling pathway	35	1.1423	1.99438e-08	SRC	TNFRSF11A	PIK3R1	FOXO3	RELA	SOCS2	MAPK9	SOCS3	NRAS	MAPK8	SOCS1	CCND1	AKT2	AKT1	MAPK1	JAK2	HRAS	SOCS4	MAPK3	SOCS5	STAT5A	STAT5B	MAP2K1	STAT1	STAT3	FOS	MAPK14	ESR1	ESR2	NFKB1	MAPK11	PIK3CA	IRF1	GRB2	KRAS	1599	71	8534	2.63096	7.00026e-06	1.06065e-07	6.5875e-08
KEGG_PATHWAY	hsa05133:Pertussis	37	1.20757	2.59806e-08	ITGB1	ITGAM	CXCL8	ITGB2	LY96	TNF	RELA	CXCL5	GNAI2	MAPK9	CASP7	MAPK8	IRAK1	CASP3	CASP1	MAPK1	IL12A	MAPK3	IL10	JUN	FOS	MAPK14	RHOA	NFKB1	MAPK11	IL6	IRF3	IL23A	IRF1	TRAF6	IL1B	IRF8	SERPING1	ITGA5	CALM1	TLR4	MYD88	1599	78	8534	2.53169	9.11914e-06	1.36107e-07	8.45338e-08
KEGG_PATHWAY	hsa05205:Proteoglycans in cancer	72	2.34987	2.74431e-08	ITGB1	CDKN1A	ITGB3	FASLG	FGF2	ELK1	TNF	IGF1R	ACTG1	PPP1CC	CCND1	PLAU	MYC	CASP3	AKT2	AKT1	ITGAV	PRKACB	HRAS	VAV3	MAP2K1	ARHGEF12	HGF	RPS6	GAB1	ANK1	MMP9	RHOA	MRAS	PIK3CA	ITGA5	PPP1R12B	MET	TLR4	TP53	TLR2	CD63	DDX5	ROCK1	SDC4	ROCK2	SRC	SDC2	PIK3R1	IQGAP1
KEGG_PATHWAY	hsa04137:Mitophagy - animal	45	1.46867	2.87284e-08	BECN1	RAB5C	SRC	FOXO3	TOMM20	HIF1A	GABARAP	RELA	RABGEF1	MAPK9	NRAS	MAP1LC3B	MAPK8	TBK1	RHOT1	UBB	E2F1	ARIH1	RPS27A	HRAS	TBC1D15	FIS1	BNIP3L	JUN	CCZ1B	SMURF2	CSNK2A1	SMURF1	CSNK2A2	TFE3	TFEB	CCZ1	TRAF2	MITF	EIF2S1	MRAS	SP1	CSNK2B	TOMM7	FKBP8	KRAS	UBA52	TP53	ATF4	BCL2L1
KEGG_PATHWAY	hsa04622:RIG-I-like receptor signaling pathway	35	1.1423	3.10617e-08	DDX3X	CXCL8	TRADD	TNF	TANK	RELA	IFIH1	IKBKB	MAPK9	MAPK8	CASP8	TKFC	TBK1	CASP10	IL12A	RIPK1	FADD	IKBKG	AZI2	MAP3K7	IKBKE	CHUK	TRAF2	ISG15	MAPK14	NFKB1	NFKBIA	MAPK11	CXCL10	MAVS	IRF3	TRAF3	TRAF6	IRF7	NFKBIB	1599	72	8534	2.59442	1.09026e-05	1.53585e-07	9.53889e-08
KEGG_PATHWAY	hsa04062:Chemokine signaling pathway	69	2.25196	3.1067e-08	CXCL8	CCL4L2	CXCL1	CXCL3	CXCL2	CXCL5	CRKL	IKBKB	GNGT2	AKT2	AKT1	CCR8	CCR7	IKBKG	JAK2	CCR5	JAK3	PRKACB	HRAS	PF4V1	CCR2	VAV3	MAP2K1	CHUK	RHOA	PIK3CA	PARD3	XCL2	PLCB1	CX3CR1	ROCK1	ROCK2	SRC	CXCR5	CXCR4	PIK3R1	FOXO3	RELA	GNAI2	RAP1B	GRK3	NRAS	GRK5	CXCR1	CXCR3
KEGG_PATHWAY	hsa04919:Thyroid hormone signaling pathway	49	1.59922	7.40871e-08	THRB	THRA	ITGB3	ACTG1	MED17	CCND1	SIN3A	MYC	AKT2	AKT1	EP300	ITGAV	PRKACB	HRAS	NCOA1	NCOA2	MED1	MAP2K1	NCOA3	KAT2B	KAT2A	NCOR1	PIK3CA	PLCB1	TP53	NOTCH2	HDAC2	HDAC3	NOTCH1	SRC	HDAC1	NOTCH4	PIK3R1	HIF1A	FOXO1	MED12L	RXRB	NRAS	RXRA	MAPK1	MAPK3	CREBBP	STAT1	SLC16A10	ESR1
KEGG_PATHWAY	hsa04141:Protein processing in endoplasmic reticulum	62	2.0235	7.49733e-08	UBE2D4	PRKCSH	MAGT1	SEC61G	UFD1	FBXO6	CAPN1	SEC62	SIL1	UBXN6	HSP90AA1	SEC13	SSR2	YOD1	TRAF2	RAD23B	CKAP4	RBX1	ERN1	DNAJC3	SELENOS	TMEM258	DDIT3	PLAA	PREB	ATF6	ATF4	PPP1R15A	SEC23A	SAR1A	SAR1B	CUL1	RRBP1	DNAJB1	ATXN3	MAPK9	MAPK8	HSPH1	BAG1	BAK1	TXNDC5	HSPA8	SEC24B	XBP1	SEC24A
KEGG_PATHWAY	hsa05213:Endometrial cancer	30	0.979112	1.07011e-07	CDKN1A	TCF7	LEF1	PTEN	ILK	PIK3R1	FOXO3	ELK1	NRAS	CCND1	MYC	AKT2	AKT1	MAPK1	BAK1	HRAS	MAPK3	TCF7L2	MAP2K1	TCF7L1	EGF	GADD45A	AXIN1	AXIN2	GADD45G	PIK3CA	CTNNB1	GRB2	KRAS	TP53	1599	59	8534	2.71377	3.75601e-05	5.07578e-07	3.15248e-07
KEGG_PATHWAY	hsa04151:PI3K-Akt signaling pathway	109	3.55744	1.16932e-07	ATF2	CRTC2	CSF3R	CSF1	ITGA2B	FGF2	IGF1R	STK11	CCND1	MYC	AKT2	MYB	CREB3L2	AKT1	IL6R	IFNAR2	MAP2K1	IL4R	HGF	RPS6	FLT3LG	TSC1	EREG	COL4A3	TP53	IFNAR1	ATF4	CSF1R	PDGFA	PIK3R1	FOXO3	BCL2L11	THEM4	FN1	PTK2	NFKB1	NR4A1	IL6	RHEB	IL7	CDK4	GNB2	CDK2	BCL2	MDM2
KEGG_PATHWAY	hsa05223:Non-small cell lung cancer	34	1.10966	1.82364e-07	RB1	CDKN1A	PIK3R1	FOXO3	RXRB	NRAS	RXRA	CCND1	RASSF5	AKT2	E2F1	E2F2	AKT1	MAPK1	E2F3	BAK1	HRAS	JAK3	MAPK3	STAT5A	STAT5B	MAP2K1	CDKN2A	EGF	GADD45A	HGF	STAT3	GADD45G	PIK3CA	CDK4	GRB2	KRAS	MET	TP53	1599	73	8534	2.48577	6.40077e-05	8.42233e-07	5.23096e-07
KEGG_PATHWAY	hsa04710:Circadian rhythm	21	0.685379	2.35842e-07	FBXW11	BHLHE41	CUL1	RORC	CSNK1D	RORA	NR1D2	NR1D1	PRKAB1	NPAS2	RBX1	PER2	PER1	CREB1	DBP	PER3	NFIL3	CRY2	BHLHE40	BTRC	CLOCK	1599	34	8534	3.29644	8.27772e-05	1.07507e-06	6.67709e-07
KEGG_PATHWAY	hsa04217:Necroptosis	57	1.86031	5.18143e-07	PYGB	TRADD	TNFAIP3	FASLG	HMGB1	TNF	CASP8	FTH1	TNFSF10	CASP1	CAPN1	JAK2	DNM1L	JAK3	JAK1	IFNAR2	HSP90AA1	PARP1	IFNGR1	IFNGR2	PLA2G4A	TRAF2	TYK2	TNFRSF1A	IFNG	IL1B	TRAF5	CHMP4B	VDAC1	SLC25A5	TLR4	IRF9	BIRC2	SLC25A6	CHMP5	FTL	IFNAR1	VPS4B	VPS4A	MAPK9	MAPK8	STAT4	RIPK1	STAT6	FADD
KEGG_PATHWAY	hsa04640:Hematopoietic cell lineage	41	1.33812	5.38795e-07	CSF1R	CSF3R	ITGAM	CSF1	FLT3	ITGB3	ITGA2B	IL5RA	CD3D	TNF	CSF2RA	CD59	FCGR1A	IL6R	HLA-DPA1	IL4R	ITGA4	IL11RA	IL1R1	GP1BB	IL1R2	FLT3LG	GP1BA	GP5	EPOR	CD2	CD4	IL6	CD8B	CD8A	IL7	IL1B	IL2RA	IL3RA	HLA-DPB1	CD9	HLA-DRA	ITGA5	IL7R	HLA-DRB1	HLA-DQB1	1599	100	8534	2.18821
KEGG_PATHWAY	hsa04520:Adherens junction	39	1.27285	5.45632e-07	ROCK1	ROCK2	SRC	TCF7	LEF1	WASL	IQGAP1	NLK	ACTG1	IGF1R	RAP1B	MAPK1	EP300	WASF1	MAP3K7	MAPK3	PTPN1	TCF7L2	CREBBP	TCF7L1	SMAD4	SMAD3	SMURF2	CSNK2A1	SMURF1	HEG1	ACTN1	CSNK2A2	LMO7	RHOA	TGFBR1	TGFBR2	FER	PARD3	CSNK2B	SNAI1	CTNNB1	MET	MYL9	1599	93	8534	2.23813	0.000191499	2.39396e-06
KEGG_PATHWAY	hsa05224:Breast cancer	54	1.7624	5.7411e-07	RB1	CDKN1A	PTEN	BRCA1	FGF2	IGF1R	HEY1	CCND1	MYC	AKT2	AKT1	HRAS	NCOA1	MAP2K1	NCOA3	AXIN1	FOS	AXIN2	PIK3CA	TP53	NOTCH2	NOTCH1	NOTCH4	TCF7	LEF1	PIK3R1	NRAS	WNT11	DVL1	E2F1	E2F2	MAPK1	E2F3	HES1	BAK1	MAPK3	TCF7L2	JUN	TCF7L1	JAG1	EGF	CSNK1A1	GADD45A	FZD6	ESR1
KEGG_PATHWAY	hsa03083:Polycomb repressive complex	36	1.17493	6.21751e-07	L3MBTL3	HDAC2	L3MBTL2	UBE2D4	MAX	HDAC1	PHF1	RNF2	YY1	RBBP4	WDR5	EP300	RBBP7	JARID2	E2F6	SUZ12	USP7	PCGF6	CREBBP	PHC2	PHC1	CBX3	EED	PCGF5	MGA	PCGF3	HCFC1	ASXL1	RYBP	TFDP1	AEBP2	CSNK2B	LCOR	BCOR	EZH1	EZH2	1599	83	8534	2.31488	0.000218211	2.6614e-06	1.65295e-06
KEGG_PATHWAY	hsa01521:EGFR tyrosine kinase inhibitor resistance	35	1.1423	7.20238e-07	SRC	PTEN	PDGFA	PIK3R1	FOXO3	FGF2	IGF1R	NRAS	BCL2L11	AKT2	AKT1	MAPK1	JAK2	HRAS	IL6R	EIF4E	JAK1	MAPK3	MAP2K1	EGF	HGF	RPS6	STAT3	GAB1	VEGFA	IL6	PIK3CA	RPS6KB1	BCL2	NF1	GRB2	KRAS	GAS6	MET	BCL2L1	1599	80	8534	2.33497	0.000252772	3.04583e-06	1.89171e-06
KEGG_PATHWAY	hsa04722:Neurotrophin signaling pathway	46	1.50131	9.39865e-07	YWHAE	ZNF274	FASLG	PSEN1	PIK3R1	FOXO3	RELA	CRKL	RAP1B	IKBKB	MAPK9	RPS6KA3	NRAS	MAPK8	MAPK7	RPS6KA5	IRAK1	IRAK2	AKT2	AKT1	MAPK1	HRAS	MAPK3	NTRK1	JUN	MAP2K1	SORT1	MATK	GAB1	IRAK3	MAPK14	RHOA	NFKB1	NFKBIA	MAPK11	PIK3CA	TRAF6	CAMK4	BCL2	GRB2	KRAS	CALM1	NFKBIE	TP53	ATF4
KEGG_PATHWAY	hsa05225:Hepatocellular carcinoma	59	1.92559	1.08834e-06	RB1	CDKN1A	PTEN	KEAP1	ELK1	IGF1R	ACTG1	CCND1	MYC	AKT2	AKT1	HRAS	MAP2K1	GSTO1	HGF	GAB1	AXIN1	AXIN2	ARID1B	TGFBR1	TGFBR2	PIK3CA	MET	TP53	TCF7	LEF1	PIK3R1	NRAS	WNT11	DVL1	E2F1	E2F2	MAPK1	HMOX1	E2F3	BAK1	MAPK3	GSTM4	SMAD2	TCF7L2	GSTM2	TGFB2	TCF7L1	SMAD4	TGFB1
KEGG_PATHWAY	hsa05120:Epithelial cell signaling in Helicobacter pylori infection	32	1.04439	1.09318e-06	ATP6V1A	CXCL8	SRC	CXCL1	F11R	CXCL3	CXCL2	RELA	IKBKB	MAPK9	MAPK8	CXCR1	CASP3	CCL5	CXCR2	ATP6V0A2	IKBKG	ATP6V1E2	ATP6V1D	JAM3	LYN	JUN	ATP6V1G1	CHUK	MAPK14	NFKB1	NFKBIA	MAPK11	ADAM17	MET	ATP6V0C	MAP3K14	1599	71	8534	2.40545	0.000383634	4.46171e-06	2.77109e-06
KEGG_PATHWAY	hsa04550:Signaling pathways regulating pluripotency of stem cells	52	1.69713	1.37109e-06	FGF2	IGF1R	MYC	AKT2	AKT1	SMARCAD1	HOXA1	JAK2	JARID2	JAK3	HRAS	JAK1	ACVR1	MAP2K1	AXIN1	AXIN2	POU5F1	PIK3CA	IL6ST	TCF7	PIK3R1	NRAS	WNT11	DVL1	HESX1	MAPK1	SKIL	MAPK3	SMAD2	SMAD1	PCGF6	ZFHX3	SMAD4	SMAD3	PCGF5	FZD6	PCGF3	STAT3	LIF	MAPK14	KLF4	SMAD5	MAPK11	MEIS1	ID2
KEGG_PATHWAY	hsa05226:Gastric cancer	53	1.72977	2.26717e-06	RB1	CDKN1A	FGF2	CCND1	MYC	AKT2	AKT1	HRAS	MAP2K1	HGF	GAB1	AXIN1	AXIN2	TGFBR1	TGFBR2	PIK3CA	MET	TP53	ABCB1	TCF7	LEF1	PIK3R1	RXRB	NRAS	WNT11	RXRA	DVL1	E2F1	E2F2	MAPK1	E2F3	BAK1	MAPK3	SMAD2	TCF7L2	TGFB2	CDKN2B	TCF7L1	SMAD4	TGFB1	SMAD3	JUP	EGF	CSNK1A1	GADD45A
KEGG_PATHWAY	hsa04110:Cell cycle	55	1.79504	2.39232e-06	CDKN1C	RB1	YWHAE	CDKN1A	CCNH	SMC3	CDC14A	CDC14B	PTTG1	CCND1	MYC	EP300	SKP2	YWHAG	YWHAH	ATRX	YWHAZ	RBX1	RBL2	CCNA2	RBL1	TFDP1	TFDP2	TP53	HDAC2	ANAPC16	PRKDC	HDAC1	CUL1	PPP2CB	CCNB2	RAD21	E2F1	E2F2	E2F3	E2F4	SMAD2	ZBTB17	TGFB2	CDKN2B	CREBBP	SMAD4	TGFB1	SMAD3	CDKN2A
KEGG_PATHWAY	hsa04931:Insulin resistance	42	1.37076	2.59117e-06	PYGB	SLC27A1	CRTC2	PTEN	IRS2	PIK3R1	TNF	FOXO1	RELA	PTPA	IKBKB	MAPK9	RPS6KA3	SOCS3	PPP1CC	MAPK8	AKT2	CREB3L2	MLX	AKT1	MLXIP	SREBF1	PTPN1	CPT1A	NOS3	PRKCE	NR1H2	STAT3	NR1H3	CPT1B	PRKAB1	NFKB1	TNFRSF1A	NFKBIA	MLXIPL	IL6	CREB1	PIK3CA	RPS6KB1	TRIB3	PPARA	SLC27A5	1599	109	8534
KEGG_PATHWAY	hsa04920:Adipocytokine signaling pathway	31	1.01175	2.60831e-06	TRADD	IRS2	ADIPOR1	TNF	RELA	IKBKB	RXRB	MAPK9	SOCS3	STK11	MAPK8	RXRA	AKT2	AKT1	IKBKG	JAK2	CPT1A	CHUK	STAT3	TRAF2	ACSL3	TNFRSF1B	CPT1B	PRKAB1	NFKB1	TNFRSF1A	POMC	NFKBIA	PPARA	NFKBIE	NFKBIB	1599	70	8534	2.36357	0.0009151	1.00606e-05	6.24848e-06
KEGG_PATHWAY	hsa05218:Melanoma	31	1.01175	7.32672e-06	RB1	CDKN1A	PTEN	PDGFA	PIK3R1	FGF2	IGF1R	NRAS	CCND1	AKT2	E2F1	E2F2	AKT1	MAPK1	E2F3	BAK1	HRAS	MAPK3	MAP2K1	CDKN2A	EGF	GADD45A	HGF	MITF	GADD45G	PIK3CA	CDK4	MDM2	KRAS	MET	TP53	1599	73	8534	2.26643	0.00256839	2.7953e-05	1.73611e-05
KEGG_PATHWAY	hsa04672:Intestinal immune network for IgA production	24	0.78329	9.21763e-06	IL10	CD86	IL15RA	CD40	TGFB1	TNFRSF13B	ITGA4	IL15	CD80	TNFSF13	CXCR4	TNFRSF13C	TNFSF13B	IL6	CD40LG	HLA-DPB1	TNFRSF17	HLA-DRA	ITGB7	LTBR	MAP3K14	HLA-DRB1	HLA-DPA1	HLA-DQB1	1599	50	8534	2.5618	0.00323018	3.47891e-05	2.16069e-05
KEGG_PATHWAY	hsa04071:Sphingolipid signaling pathway	44	1.43603	1.04521e-05	ROCK1	SGMS1	ROCK2	TRADD	PTEN	SGMS2	PIK3R1	TNF	RELA	GNAI2	PLD2	PPP2CB	MAPK9	NRAS	MAPK8	SPTLC2	AKT2	AKT1	MAPK1	SPTSSB	S1PR2	SPTSSA	BID	HRAS	CTSD	MAPK3	MAP2K1	NOS3	PRKCE	TRAF2	MAPK14	SGPP2	RHOA	NFKB1	TNFRSF1A	MAPK11	PIK3CA	PPP2R2B	PPP2R2D	BCL2	KRAS	DEGS1	PLCB1	TP53	1599
KEGG_PATHWAY	hsa04148:Efferocytosis	52	1.69713	2.26811e-05	ITGB3	PROS1	LIPA	CRKL	CASP7	CASP3	CASP1	ITGAV	JAK2	HAVCR2	IL10	DUSP5	DUSP2	CPT1A	MAP2K1	DNMT3A	ARNT	ANO6	CPT1B	SIRT1	CH25H	ADAM17	CREB1	ADAM9	PPARG	MFGE8	GAS6	PPARD	CX3CR1	CEBPB	RAB5C	SLC66A1	PTGER2	THBS1	HIF1A	AGER	P2RY6	RXRA	MAPK1	MAPK3	ABCA1	TGFB1	NR1H2	NFATC3	NFATC2
KEGG_PATHWAY	hsa04310:Wnt signaling pathway	56	1.82768	2.64795e-05	CHD8	PPP3CA	CCND1	MYC	EP300	BTRC	PRKACB	MAP3K7	TLE4	TLE3	TLE2	TLE1	CSNK2A1	FBXW11	SERPINF1	CSNK2A2	AXIN1	AXIN2	SENP2	SIRT1	RHOA	RBX1	DAAM1	TBL1XR1	CSNK2B	PLCB1	TP53	PPARD	CTBP2	ROCK2	CTBP1	TCF7	LEF1	CUL1	PRICKLE3	PSEN1	NLK	MAPK9	PPP3R1	MAPK8	WNT11	DVL1	TCF7L2	JUN	CREBBP
KEGG_PATHWAY	hsa05208:Chemical carcinogenesis - reactive oxygen species	68	2.21932	4.40716e-05	COX7B	NDUFA12	COX4I1	PTEN	KEAP1	AHR	IKBKB	AKT2	AKT1	IKBKG	HRAS	MAP2K1	CHUK	GSTO1	HGF	ARNT	NDUFC2	NDUFC1	FOS	COX6B2	COX7A2L	PIK3CA	VDAC1	SLC25A5	MET	SLC25A6	UQCRB	NDUFB11	SRC	NDUFB5	ATP5MC2	ATP5MC3	NDUFB1	PIK3R1	FOXO3	HIF1A	RELA	PLD2	MAPK9	NRAS	MAPK8	ATP5F1A	MAPK1	HMOX1	MAPK3
KEGG_PATHWAY	hsa05214:Glioma	30	0.979112	5.44941e-05	RB1	CDKN1A	PTEN	PDGFA	PIK3R1	IGF1R	NRAS	CCND1	AKT2	E2F1	E2F2	AKT1	MAPK1	E2F3	BAK1	HRAS	MAPK3	MAP2K1	CDKN2A	EGF	GADD45A	GADD45G	PIK3CA	CDK4	CAMK4	MDM2	GRB2	KRAS	CALM1	TP53	1599	76	8534	2.10674	0.0189462	0.000195178	0.000121222
KEGG_PATHWAY	hsa05010:Alzheimer disease	105	3.42689	5.66659e-05	APP	CSF1	NDUFA12	IRS2	TNF	TUBB6	AKT2	PSMD1	AKT1	CAPN1	SLC39A4	MAP2K1	CSNK2A1	CSNK2A2	COX6B2	ATG13	ERN1	COX7A2L	ADAM17	DDIT3	CSNK2B	VDAC1	ATF6	ATF4	UQCRB	PSMD14	NDUFB11	ATP5MC2	ATP5MC3	PSEN1	PIK3R1	KLC1	AGER	RTN4	NCSTN	PPP3R1	APH1B	DVL1	FADD	NAE1	XBP1	FZD6	EIF2AK2	EIF2S1	NFKB1
KEGG_PATHWAY	hsa04215:Apoptosis - multiple species	17	0.55483	6.07926e-05	BECN1	SEPTIN4	BBC3	TNFRSF1A	MAPK9	CASP7	MAPK8	BCL2L11	CASP8	CASP3	BCL2	CYCS	BAK1	FADD	BID	BIRC2	BCL2L1	1599	32	8534	2.83533	0.0211128	0.000213382	0.000132528
KEGG_PATHWAY	hsa04910:Insulin signaling pathway	45	1.46867	0.000131831	PYGB	IRS2	PIK3R1	CBL	ELK1	FOXO1	CRKL	SOCS2	IKBKB	MAPK9	SOCS3	PPP1CC	NRAS	MAPK8	SOCS1	PRKAR2B	PRKAR2A	AKT2	PHKG2	AKT1	MAPK1	HRAS	EIF4E	PRKACB	SOCS4	MAPK3	SREBF1	PTPN1	PRKCI	MAP2K1	RPS6	PHKB	TSC1	PRKAB1	PRKAR1B	PIK3CA	RPS6KB1	PRKAR1A	RHEB	FASN	TRIP10	GRB2	KRAS	CALM1	RHOQ
KEGG_PATHWAY	hsa05143:African trypanosomiasis	18	0.587467	0.000137891	IL10	IL18	HBB	APOA1	HBA2	FASLG	HBA1	TNF	ICAM1	IL6	IFNG	IL1B	TLR9	FAS	IL12A	PLCB1	APOL1	MYD88	1599	37	8534	2.59642	0.0472503	0.000474507	0.000294708
KEGG_PATHWAY	hsa04510:Focal adhesion	60	1.95822	0.000196412	ITGB1	FLT1	ITGB3	ITGA2B	PTEN	ILK	LAMC1	ELK1	IGF1R	MYLK	ACTG1	CRKL	PPP1CC	CCND1	AKT2	AKT1	ITGAV	ITGB7	HRAS	VAV3	MAP2K1	ITGA4	HGF	ACTN1	RHOA	PIK3CA	COL4A3	ITGA7	ITGA5	PPP1R12B	TLN1	MET	MYL9	BIRC2	ITGA9	ROCK1	ROCK2	SRC	PDGFA	PIK3R1	THBS1	THBS3	RAP1B	MAPK9	MAPK8
KEGG_PATHWAY	hsa04144:Endocytosis	71	2.31723	0.000236942	ZFYVE9	SH3KBP1	WIPF2	ARPC1A	WASHC2C	WASL	AP2A2	IGF1R	WASHC2A	PSD3	CCR5	HRAS	VPS36	SH3GLB1	ACTR2	PRKCI	VPS37B	RHOA	TGFBR1	TGFBR2	DNM3	AGAP9	RAB31	BIN1	HGS	TRAF6	PARD3	CHMP4B	CHMP5	TSG101	RAB5C	SRC	VPS4B	VPS4A	NEDD4L	CXCR4	VPS26A	CBL	IL2RG	PLD2	CYTH3	GRK3	SNX1	GRK5	CXCR1
KEGG_PATHWAY	hsa04211:Longevity regulating pathway	32	1.04439	0.000278369	ATF2	EHMT2	IRS2	PIK3R1	FOXO3	ADIPOR1	FOXO1	RELA	IGF1R	STK11	NRAS	AKT2	SESN1	CREB3L2	AKT1	HRAS	EIF4E	PRKACB	TSC1	ATG13	SIRT1	PRKAB1	NFKB1	CREB1	PIK3CA	RPS6KB1	RHEB	CAMK4	KRAS	PPARG	TP53	ATF4	1599	90	8534	1.89763	0.0930981	0.000930547	0.000577947
KEGG_PATHWAY	hsa05230:Central carbon metabolism in cancer	27	0.881201	0.000283581	FLT3	PTEN	PDHB	SLC1A5	PIK3R1	HIF1A	GLS	LDHB	NRAS	LDHA	MYC	AKT2	AKT1	MAPK1	HRAS	MAPK3	NTRK1	MAP2K1	IDH1	PGAM1	SIRT3	PKM	PIK3CA	SCO2	KRAS	MET	TP53	1599	71	8534	2.0296	0.0947563	0.000939028	0.000583214
KEGG_PATHWAY	hsa03250:Viral life cycle - HIV-1	25	0.815927	0.000318757	CCNT2	TSG101	VPS4B	VPS4A	SUPT4H1	CXCR4	FURIN	AFF4	BICD2	XPO1	EP300	NELFB	CCR5	RANBP2	CREBBP	CPSF6	MAP1S	MX1	ELL2	KAT2B	CD4	KAT2A	HGS	CHMP4B	SERINC3	1599	64	8534	2.0848	0.105868	0.00104564	0.00064943
KEGG_PATHWAY	hsa04915:Estrogen signaling pathway	44	1.43603	0.000329136	ATF2	SRC	PIK3R1	GNAI2	NRAS	AKT2	GPER1	CREB3L2	AKT1	MAPK1	HRAS	CTSD	PRKACB	MAPK3	NCOA1	NCOA2	HSPA8	JUN	MAP2K1	HSP90AA1	HSPA1L	NOS3	NCOA3	HSPA6	KRT10	FOS	MMP9	ESR1	ESR2	POMC	CREB1	PIK3CA	SP1	BCL2	RARA	GRB2	KRAS	PLCB1	CALM1	FKBP4	HSPA1B	ATF4	HSPA1A	FKBP5	1599
KEGG_PATHWAY	hsa04662:B cell receptor signaling pathway	32	1.04439	0.000347781	BLK	PIK3R1	RELA	LILRA4	CD79B	IKBKB	CD79A	PPP3CA	NRAS	PPP3R1	AKT2	AKT1	MAPK1	IKBKG	HRAS	MAPK3	VAV3	LYN	JUN	MAP2K1	CHUK	NFATC3	NFATC2	NFATC1	FOS	NFKB1	NFKBIA	PIK3CA	GRB2	KRAS	NFKBIE	NFKBIB	1599	91	8534	1.87678	0.114933	0.00111992	0.000695563
KEGG_PATHWAY	hsa04612:Antigen processing and presentation	29	0.946475	0.000505273	CIITA	IFI30	TNF	CTSB	HLA-DPA1	CD74	HSPA8	HSP90AA1	NFYA	HSPA1L	HSPA5	NFYB	HSPA4	NFYC	KLRC4	HSPA6	HSPA2	CD4	CREB1	IFNG	CD8B	CD8A	PSME1	HLA-DPB1	HLA-DRA	HSPA1B	HLA-DRB1	HSPA1A	HLA-DQB1	1599	81	8534	1.91081	0.162552	0.00161228	0.00100136
KEGG_PATHWAY	hsa04120:Ubiquitin mediated proteolysis	44	1.43603	0.00054561	ANAPC16	UBE2D4	CUL3	CUL1	KEAP1	NEDD4L	UBE3A	RNF7	BRCA1	PRPF19	CBL	RHOBTB1	UBE2L3	SOCS3	SOCS1	HERC2	UBB	UBE2Q1	VHL	ELOC	RPS27A	SKP2	BTRC	UBE2F	PIAS4	PIAS3	UBE2I	SMURF2	SMURF1	FBXW11	FBXW7	SYVN1	WWP1	PML	PIAS1	RBX1	CUL4A	CDC34	TRAF6	MDM2	STUB1	UBA52	UBE2K	BIRC2	1599
KEGG_PATHWAY	hsa04140:Autophagy - animal	50	1.63185	0.000702108	PTEN	IRS2	HMGB1	IGF1R	STK11	MAP1LC3B	DEPTOR	TBK1	AKT2	AKT1	PRKACB	HRAS	CTSD	MAP3K7	SNAP29	CTSB	SH3GLB1	MAP2K1	WIPI1	TSC1	ATG13	ERN1	MRAS	PIK3CA	RRAGC	TRAF6	UBA52	RAB1A	BECN1	MTMR3	PIK3R1	HIF1A	TANK	GABARAP	PPP2CB	MAPK9	NRAS	MAPK8	UBB	MAPK1	RPS27A	ATG7	MAPK3	CFLAR	EIF2S1
KEGG_PATHWAY	hsa05340:Primary immunodeficiency	17	0.55483	0.000723506	CIITA	CD40	TNFRSF13B	TNFRSF13C	IL2RG	CD3D	CD79A	CD4	PTPRC	CD40LG	CD8B	LCK	CD8A	IKBKG	IL7R	JAK3	ADA	1599	38	8534	2.38764	0.224341	0.00224735	0.00139579
KEGG_PATHWAY	hsa04390:Hippo signaling pathway	47	1.53394	0.00078954	YWHAE	TCF7	LEF1	ITGB2	SERPINE1	AREG	ACTG1	BBC3	PPP2CB	PPP1CC	WNT11	CCND1	MYC	DVL1	TP53BP2	BTRC	YWHAG	YWHAH	SMAD2	TCF7L2	SMAD1	TGFB2	PRKCI	TCF7L1	SMAD4	TGFB1	SMAD3	FBXW11	FZD6	AXIN1	CSNK1D	AXIN2	YWHAZ	TGFBR1	TGFBR2	SMAD7	MOB1B	MOB1A	BMP2	PPP2R2B	ID2	PARD3	ID1	PPP2R2D	CTNNB1
KEGG_PATHWAY	hsa04935:Growth hormone synthesis	secretion and action	38	1.24021	0.00125092	ATF2	IRS2	PIK3R1	GNAI2	CRKL	SOCS2	MAPK9	SOCS3	NRAS	MAPK8	SOCS1	AKT2	CREB3L2	AKT1	MAPK1	EP300	JAK2	HRAS	JUNB	PRKACB	MAPK3	MAP2K6	STAT5A	STAT5B	MAP2K1	CREBBP	STAT1	STAT3	FOS	MAPK14	PTK2	MAPK11	CREB1	PIK3CA	GRB2	KRAS	PLCB1	ATF4	1599	122	8534	1.66237	0.355543	0.00381802
KEGG_PATHWAY	hsa04213:Longevity regulating pathway - multiple species	23	0.750653	0.0013211	HSPA8	HDAC2	CLPB	HSPA1L	HDAC1	HSPA6	IRS2	PIK3R1	FOXO3	SIRT1	PRKAB1	FOXO1	IGF1R	NRAS	PIK3CA	RPS6KB1	AKT2	AKT1	KRAS	HRAS	PRKACB	HSPA1B	HSPA1A	1599	62	8534	1.97989	0.371245	0.00399748	0.00248276
KEGG_PATHWAY	hsa04012:ErbB signaling pathway	29	0.946475	0.00146437	CDKN1A	SRC	PIK3R1	CBL	ELK1	AREG	CRKL	MAPK9	NRAS	MAPK8	MYC	AKT2	AKT1	MAPK1	HRAS	PAK2	MAPK3	STAT5A	STAT5B	JUN	MAP2K1	EGF	GAB1	PTK2	EREG	PIK3CA	RPS6KB1	GRB2	KRAS	1599	86	8534	1.79971	0.402123	0.00439311	0.00272849
KEGG_PATHWAY	hsa01524:Platinum drug resistance	26	0.848564	0.00178105	CDKN1A	FASLG	BRCA1	PIK3R1	BBC3	CASP8	CASP3	AKT2	AKT1	MAPK1	BAK1	FADD	BID	MAPK3	GSTM4	GSTM2	CDKN2A	GSTO1	PIK3CA	BCL2	MDM2	FAS	CYCS	TP53	BIRC2	BCL2L1	1599	75	8534	1.85019	0.465117	0.00529788	0.00329042
KEGG_PATHWAY	hsa04926:Relaxin signaling pathway	39	1.27285	0.00227068	ATF2	SRC	PIK3R1	RELA	GNAI2	MAPK9	NRAS	MAPK8	GNGT2	AKT2	CREB3L2	AKT1	MAPK1	HRAS	PRKACB	MAPK3	SMAD2	JUN	MAP2K1	TGFB1	NOS3	VEGFC	FOS	MAPK14	MMP9	TGFBR1	NFKB1	TGFBR2	VEGFA	NFKBIA	MAPK11	CREB1	PIK3CA	GNB2	COL4A3	GRB2	KRAS	PLCB1	ATF4	1599	130	8534	1.60113	0.549734	0.00669757
KEGG_PATHWAY	hsa04810:Regulation of actin cytoskeleton	62	2.0235	0.00251462	ITGB1	NCKAP1	ITGAM	ITGB3	ARPC1A	ITGA2B	ITGB2	BRK1	WASL	ITGAE	FGF2	MYLK	ACTG1	CRKL	PPP1CC	TMSB4X	AKT2	TMSB4Y	AKT1	ITGAV	ITGB7	HRAS	VAV3	ACTR2	MAP2K1	ARHGEF12	ITGA4	ACTN1	RHOA	ENAH	MRAS	PIK3CA	ITGA7	ITGA5	PPP1R12B	PFN1	MYL9	ITGA9	ROCK1	ROCK2	SRC	PDGFA	CXCR4	PIK3R1	IQGAP1
KEGG_PATHWAY	hsa05020:Prion disease	72	2.34987	0.00265077	ATF2	COX7B	NDUFA12	COX4I1	LAMC1	TNF	PPP3CA	TUBA1C	TUBB6	CASP3	CREB3L2	PSMD1	PRKACB	CSNK2A1	TUBB	CSNK2A2	NDUFC2	NDUFC1	COX6B2	PSMA6	COX7A2L	CREB1	PIK3CA	IL1B	DDIT3	CSNK2B	VDAC1	SLC25A5	SLC25A6	ATF4	NOTCH1	UQCRB	PSMD14	NDUFB11	NDUFB5	ATP5MC2	ATP5MC3	NDUFB1	PIK3R1	KLC1	MAPK9	PPP3R1	MAPK8	ATP5F1A	PSMB3
KEGG_PATHWAY	hsa05207:Chemical carcinogenesis - receptor activation	58	1.89295	0.00280846	RB1	ATF2	AHR	FGF2	RPS6KA3	CCND1	MYC	AKT2	CREB3L2	AKT1	KPNA5	JAK2	KPNA2	IKBKE	PRKACB	HRAS	KPNA1	MAP2K1	HSP90AA1	GSTO1	AIP	ARNT	FOS	CREB1	PIK3CA	PPARA	ATF4	NOTCH2	SRC	PIK3R1	RELA	GNAI2	RXRB	NRAS	RXRA	E2F1	MAPK1	MAPK3	GSTM4	STAT5A	STAT5B	GSTM2	JUN	JAG1	EGF
KEGG_PATHWAY	hsa05330:Allograft rejection	16	0.522193	0.00309375	IL10	CD86	CD40	CD80	GZMB	FASLG	TNF	CD40LG	IFNG	HLA-DPB1	FAS	HLA-DRA	IL12A	HLA-DRB1	HLA-DPA1	HLA-DQB1	1599	39	8534	2.18957	0.662972	0.0088285	0.00548323
KEGG_PATHWAY	hsa05146:Amoebiasis	32	1.04439	0.00340371	ITGAM	RAB5C	CXCL8	ITGB2	HSPB1	CXCL1	LAMC1	PIK3R1	CXCL3	TNF	CXCL2	RELA	CASP3	IL12A	PRKACB	IL10	TGFB2	TGFB1	IL1R1	ACTN1	IL1R2	FN1	PTK2	NFKB1	IL6	IFNG	PIK3CA	IL1B	COL4A3	PLCB1	TLR4	TLR2	1599	103	8534	1.65812	0.697823	0.0096347	0.00598395
KEGG_PATHWAY	hsa04115:p53 signaling pathway	25	0.815927	0.00398623	CDKN1A	SERPINE1	PTEN	THBS1	BBC3	CCNB2	CASP8	CCND1	PERP	CASP3	SESN1	BID	CDKN2A	GADD45A	TNFRSF10B	TNFRSF10A	GADD45G	CDK4	CDK2	BCL2	MDM2	FAS	CYCS	TP53	BCL2L1	1599	75	8534	1.77903	0.753887	0.0111933	0.00695198
KEGG_PATHWAY	hsa05415:Diabetic cardiomyopathy	55	1.79504	0.00413259	COX7B	NDUFA12	COX4I1	PTEN	PPP1CC	AKT2	AKT1	CTSD	PARP1	NDUFC2	NDUFC1	COX6B2	MMP9	CPT1B	TGFBR1	TGFBR2	COX7A2L	PIK3CA	VDAC1	SLC25A5	PLCB1	PPARA	GAPDH	SLC25A6	UQCRB	NDUFB11	NDUFB5	ATP5MC2	ATP5MC3	NDUFB1	PDHB	PIK3R1	AGER	RELA	PTPA	MAPK9	MAPK8	ATP5F1A	SMAD2	TGFB2	TGFB1	NDUFA6	SMAD3	ATP5PB	NOS3
KEGG_PATHWAY	hsa04650:Natural killer cell mediated cytotoxicity	35	1.1423	0.00416546	ITGB2	FASLG	PIK3R1	TNF	ICAM1	PPP3CA	NRAS	PPP3R1	KLRK1	CASP3	TNFSF10	PTK2B	MAPK1	BID	HRAS	MAPK3	VAV3	IFNAR2	MAP2K1	IFNGR1	IFNGR2	TNFRSF10B	NFATC2	GZMB	TNFRSF10A	NFATC1	IFNG	PIK3CA	LCK	FAS	CD48	GRB2	KRAS	HCST	IFNAR1	1599	117	8534	1.59656	0.768952	0.0115124	0.00715016
KEGG_PATHWAY	hsa04370:VEGF signaling pathway	21	0.685379	0.00492652	MAP2K1	NOS3	SRC	NFATC2	PLA2G4A	HSPB1	PIK3R1	MAPK14	PTK2	VEGFA	MAPK11	PPP3CA	NRAS	PPP3R1	PIK3CA	AKT2	AKT1	MAPK1	KRAS	HRAS	MAPK3	1599	60	8534	1.86798	0.823332	0.0135094	0.00839048
KEGG_PATHWAY	hsa03020:RNA polymerase	14	0.456919	0.00608593	CRCP	POLR2J2	POLR3B	POLR3C	POLR1B	POLR3D	POLR3E	POLR1D	POLR3G	POLR3H	POLR3K	POLR2J	POLR2K	POLR2L	1599	34	8534	2.19762	0.882661	0.0165594	0.0102848
KEGG_PATHWAY	hsa05016:Huntington disease	77	2.51305	0.00643051	COX7B	NDUFA12	COX4I1	AP2A2	BBC3	TUBA1C	TUBB6	CASP8	SIN3A	CASP3	CREB3L2	PSMD1	EP300	TGM2	TBP	GPX3	TUBB	NDUFC2	TRAF2	WIPI1	NDUFC1	COX6B2	ATG13	ERN1	PSMA6	COX7A2L	CREB1	TBPL1	TFAM	PPARG	VDAC1	SLC25A5	PLCB1	TP53	SLC25A6	DCTN6	BECN1	HDAC2	DCTN2	UQCRB	PSMD14	NDUFB11	NDUFB5	HDAC1	ATP5MC2
KEGG_PATHWAY	hsa05231:Choline metabolism in cancer	30	0.979112	0.00687727	DGKD	SLC44A1	PDGFA	PIK3R1	HIF1A	PLD2	MAPK9	NRAS	MAPK8	AKT2	AKT1	MAPK1	PIP5K1B	WASF1	HRAS	MAPK3	LYPLA1	JUN	MAP2K1	EGF	PLA2G4A	TSC1	FOS	PIK3CA	RPS6KB1	SP1	RHEB	GRB2	KRAS	CHPT1	1599	99	8534	1.6173	0.911279	0.018357	0.0114012
KEGG_PATHWAY	hsa05100:Bacterial invasion of epithelial cells	25	0.815927	0.00690348	ITGB1	SRC	ARPC1A	ILK	WASL	PIK3R1	CBL	ACTG1	CRKL	WASF1	ACTR2	CAV2	RHOG	FN1	GAB1	ARPC4	RHOA	PTK2	DNM3	MAD2L2	PIK3CA	CTNNB1	ELMO2	ITGA5	MET	1599	78	8534	1.7106	0.912097	0.018357	0.0114012
KEGG_PATHWAY	hsa04611:Platelet activation	36	1.17493	0.00799578	ITGB1	GUCY1B1	ROCK1	ROCK2	SRC	ITGB3	ITGA2B	PIK3R1	ACTG1	GNAI2	MYLK	RAP1B	PPP1CC	TBXA2R	AKT2	P2RY1	AKT1	MAPK1	PRKACB	MAPK3	LYN	PRKCI	GUCY1A1	ARHGEF12	NOS3	GP1BB	PLA2G4A	GP1BA	MAPK14	GP5	RHOA	MAPK11	PIK3CA	PLCB1	TLN1	F2RL3	1599	126	8534	1.52488	0.940263	0.0211016	0.0131059
KEGG_PATHWAY	hsa04371:Apelin signaling pathway	39	1.27285	0.00881765	HDAC4	HDAC5	BECN1	SERPINE1	NRF1	GNAI2	MYLK	NRAS	MAP1LC3B	GNGT2	CCND1	AKT2	AKT1	MAPK1	HRAS	MEF2D	PRKACB	MAPK3	MEF2A	SMAD2	EGR1	MAP2K1	SMAD4	JAG1	SMAD3	NOS3	PRKCE	RPS6	PRKAB1	TGFBR1	KLF2	MRAS	RPS6KB1	GNB2	CAMK4	TFAM	KRAS	PLCB1	CALM1	1599	140	8534	1.48676	0.955342	0.023097
KEGG_PATHWAY	hsa04150:mTOR signaling pathway	43	1.40339	0.00898202	ATP6V1A	SEH1L	MAPKAP1	PTEN	SLC3A2	PIK3R1	TNF	IGF1R	IKBKB	RPS6KA3	STK11	NRAS	DEPTOR	WNT11	AKT2	DVL1	GRB10	AKT1	MAPK1	SKP2	HRAS	RNF152	ATP6V1E2	ATP6V1D	EIF4E	EIF4B	MAPK3	ATP6V1G1	MAP2K1	SEC13	CHUK	STRADB	FZD6	RPS6	TSC1	RHOA	TNFRSF1A	PIK3CA	RPS6KB1	RRAGC	RHEB	GRB2	KRAS	1599	158
KEGG_PATHWAY	hsa04934:Cushing syndrome	42	1.37076	0.0106358	RB1	ATF2	CDKN1A	TCF7	LEF1	ASH2L	AHR	GNAI2	RAP1B	RASD1	WNT11	CCND1	CREB3L2	DVL1	E2F1	WDR5	E2F2	MAPK1	E2F3	PRKACB	MAPK3	MEN1	TCF7L2	CDKN2B	MAP2K1	TCF7L1	CDKN2A	FZD6	AIP	AXIN1	ARNT	AXIN2	PBX1	POMC	NR4A1	CREB1	SP1	CDK4	CDK2	CTNNB1	PLCB1	ATF4	1599	155	8534
KEGG_PATHWAY	hsa04940:Type I diabetes mellitus	16	0.522193	0.0111693	CD86	PTPRN2	CD80	GZMB	FASLG	TNF	HSPD1	IFNG	IL1B	HLA-DPB1	FAS	HLA-DRA	IL12A	HLA-DRB1	HLA-DPA1	HLA-DQB1	1599	44	8534	1.94076	0.9806	0.0286161	0.017773
KEGG_PATHWAY	hsa05022:Pathways of neurodegeneration - multiple diseases	111	3.62272	0.0122362	APP	CSF1	NDUFA12	TNF	UBE2L3	TUBB6	TBK1	PSMD1	CAPN1	DAXX	MAP2K1	CSNK2A1	CSNK2A2	COX6B2	ATG13	ERN1	COX7A2L	DDIT3	CSNK2B	VDAC1	ATF6	UBA52	ATF4	UQCRB	PSMD14	NDUFB11	ATP5MC2	ATP5MC3	PSEN1	KLC1	AGER	ATXN3	PPP3R1	UBB	DVL1	FADD	MAP2K6	XBP1	HSPA5	FZD6	EIF2S1	NFKB1	IL6	CDK5	BCL2
KEGG_PATHWAY	hsa04928:Parathyroid hormone synthesis	secretion and action	32	1.04439	0.0185595	ATF2	CDKN1A	GATA3	GNAI2	PLD2	RXRB	AKAP13	CYP27B1	MMP25	RXRA	CREB3L2	MAPK1	MEF2D	PRKACB	MAPK3	MEF2A	EGR1	MAP2K1	JUND	VDR	FOS	RHOA	RUNX2	NR4A2	MAFB	CREB1	SP1	WNK1	NACA	BCL2	PLCB1	ATF4	1599	115	8534	1.4851	0.998606	0.0468662	0.0291078
KEGG_PATHWAY	hsa04921:Oxytocin signaling pathway	40	1.30548	0.027559	CDKN1A	GUCY1B1	ROCK1	ROCK2	SRC	ELK1	ACTG1	GNAI2	MYLK	PPP3CA	PPP1CC	NRAS	PPP3R1	RGS2	MAPK7	CCND1	MAPK1	HRAS	PRKACB	MAPK3	JUN	MAP2K1	GUCY1A1	NOS3	NFATC3	PLA2G4A	NFATC2	NFATC1	CACNA2D4	FOS	EEF2	PRKAB1	RHOA	MYL6	CAMK4	KRAS	PLCB1	CALM1	PPP1R12B	MYL9	1599	155	8534	1.37731	0.999945
KEGG_PATHWAY	hsa04015:Rap1 signaling pathway	52	1.69713	0.0297668	ITGB1	FLT1	ITGAM	CSF1	ITGB3	ITGA2B	ITGB2	FGF2	IGF1R	ACTG1	CRKL	RASSF5	AKT2	AKT1	HRAS	VAV3	PRKCI	MAP2K1	HGF	RHOA	ENAH	MRAS	PIK3CA	ADORA2B	PARD3	TLN1	PLCB1	PFN1	MET	CSF1R	SRC	PDGFA	PIK3R1	THBS1	GNAI2	RAP1B	NRAS	P2RY1	MAPK1	MAPK3	MAP2K6	ANGPT1	EGF	VEGFC	MAPK14
KEGG_PATHWAY	hsa04014:Ras signaling pathway	57	1.86031	0.0353265	FLT1	CSF1	FLT3	FASLG	ETS1	FGF2	ELK1	ETS2	IGF1R	IKBKB	TBK1	GNGT2	RASSF5	AKT2	AKT1	IKBKG	PRKACB	HRAS	MAP2K1	CHUK	HGF	RALGAPA2	GAB1	FLT3LG	PLA2G4A	RHOA	MRAS	PIK3CA	MET	CSF1R	RAB5C	PDGFA	PIK3R1	FOXO4	RELA	PLD2	RAP1B	MAPK9	NRAS	MAPK8	MAPK1	PAK2	MAPK3	NTRK1	ANGPT1
KEGG_PATHWAY	hsa04152:AMPK signaling pathway	32	1.04439	0.0404398	CRTC2	IRS2	PIK3R1	FOXO3	ADIPOR1	FOXO1	IGF1R	PPP2CB	STK11	CCND1	AKT2	CREB3L2	AKT1	MAP3K7	SREBF1	CPT1A	STRADB	TSC1	EEF2	CPT1B	SIRT1	PRKAB1	CCNA2	TBC1D1	CREB1	PIK3CA	RPS6KB1	PPP2R2B	RHEB	FASN	PPP2R2D	PPARG	1599	122	8534	1.39989	0.999999	0.0992613	0.0616495
KEGG_PATHWAY	hsa04930:Type II diabetes mellitus	15	0.489556	0.0446027	PRKCE	IRS2	PIK3R1	TNF	SOCS2	IKBKB	MAPK9	SOCS3	MAPK8	PKM	SOCS1	PIK3CA	MAPK1	SOCS4	MAPK3	1599	47	8534	1.70333	1	0.108719	0.0675235
KEGG_PATHWAY	hsa04664:Fc epsilon RI signaling pathway	20	0.652742	0.046649	LYN	VAV3	MAP2K1	PLA2G4A	PIK3R1	MAPK14	TNF	MAPK11	MAPK9	NRAS	MAPK8	PIK3CA	AKT2	AKT1	MAPK1	GRB2	KRAS	HRAS	MAP2K6	MAPK3	1599	69	8534	1.54698	1	0.112923	0.0701344
KEGG_PATHWAY	hsa05206:MicroRNAs in cancer	71	2.31723	0.0530238	CDKN1A	ITGB3	PTEN	IRS2	BRCA1	GLS	CRKL	IKBKB	RPS6KA5	CCND1	PLAU	MYC	CASP3	EP300	HRAS	SOX4	MAP2K1	PRKCE	TPM1	DNMT3A	DICER1	MMP9	SIRT1	RHOA	FOXP1	ZEB1	PIK3CA	ITGA5	MET	TP53	HDAC4	NOTCH2	HDAC5	DNMT1	HDAC2	NOTCH1	ABCB1	ROCK1	HDAC1	NOTCH4	PDGFA	PIK3R1	THBS1	NRAS	BCL2L11
KEGG_PATHWAY	hsa04922:Glucagon signaling pathway	28	0.913838	0.0572709	PYGB	ATF2	CRTC2	PDHB	FOXO1	PPP3CA	LDHB	PPP3R1	LDHA	AKT2	PHKG2	CREB3L2	AKT1	EP300	PRKACB	CPT1A	CREBBP	PGAM1	PHKB	CPT1B	SIRT1	PRKAB1	PKM	CREB1	PLCB1	PPARA	CALM1	ATF4	1599	107	8534	1.39662	1	0.136749	0.0849324
KEGG_PATHWAY	hsa05012:Parkinson disease	62	2.0235	0.0636803	COX7B	NDUFA12	COX4I1	KEAP1	UBE2L3	TUBA1C	TUBB6	CASP3	PSMD1	PRKACB	SLC39A4	DAXX	TUBB	NDUFC2	NDUFC1	COX6B2	ERN1	PSMA6	COX7A2L	DDIT3	VDAC1	SLC25A5	ATF6	UBA52	TP53	SLC25A6	ATF4	UQCRB	PSMD14	NDUFB11	NDUFB5	ATP5MC2	ATP5MC3	NDUFB1	TXN	KLC1	GNAI2	MAPK9	MAPK8	ATP5F1A	UBB	PSMB3	RPS27A	SNCA	XBP1
KEGG_PATHWAY	hsa05332:Graft-versus-host disease	14	0.456919	0.0645964	CD86	CD80	GZMB	FASLG	TNF	IL6	IFNG	IL1B	HLA-DPB1	FAS	HLA-DRA	HLA-DRB1	HLA-DPA1	HLA-DQB1	1599	45	8534	1.66043	1	0.151967	0.0943843
KEGG_PATHWAY	hsa04666:Fc gamma R-mediated phagocytosis	26	0.848564	0.0649433	ARPC1A	PIK3R1	PLD2	CRKL	AKT2	AKT1	MAPK1	PIP5K1B	FCGR1A	WASF1	MAPK3	VAV3	LYN	ACTR2	MARCKSL1	MAP2K1	GSN	PRKCE	LIMK2	PLA2G4A	ARPC4	MARCKS	PTPRC	PIK3CA	RPS6KB1	BIN1	1599	99	8534	1.40166	1	0.151967	0.0943843
KEGG_PATHWAY	hsa05217:Basal cell carcinoma	18	0.587467	0.0681855	TCF7L2	CDKN1A	TCF7L1	GADD45A	FZD6	PTCH2	LEF1	TCF7	AXIN1	AXIN2	GLI1	GADD45G	BMP2	WNT11	DVL1	CTNNB1	BAK1	TP53	1599	63	8534	1.52488	1	0.158497	0.09844
KEGG_PATHWAY	hsa04912:GnRH signaling pathway	24	0.78329	0.0900804	EGR1	MAP2K1	JUN	SRC	PLA2G4A	MAPK14	ELK1	PLD2	MAPK11	MAPK9	NRAS	MAPK8	MAPK7	PTK2B	MAPK1	GRB2	KRAS	CALM1	PLCB1	HRAS	PRKACB	MAP2K6	ATF4	MAPK3	1599	93	8534	1.37731	1	0.208015	0.129194
KEGG_PATHWAY	hsa05416:Viral myocarditis	19	0.620104	0.0916699	CD86	CD40	CD80	ITGB2	ACTG1	ICAM1	CASP8	CD40LG	CCND1	CASP3	HLA-DPB1	HLA-DRA	CYCS	BID	EIF4G3	HLA-DRB1	EIF4G2	HLA-DPA1	HLA-DQB1	1599	70	8534	1.44864	1	0.210302	0.130615
KEGG_PATHWAY	hsa04714:Thermogenesis	53	1.72977	0.0976346	ATF2	COX7B	KDM1A	NDUFA12	COX4I1	ACTG1	RPS6KA3	CREB3L2	PRKACB	HRAS	CPT1A	RPS6	NDUFC2	TSC1	NDUFC1	ACSL3	COX6B2	ARID1B	PRKAB1	CPT1B	COX7A2L	CREB1	PPARG	MGLL	COX19	UQCRB	NDUFB11	NDUFB5	COX17	ATP5MC2	ATP5MC3	NDUFB1	NRAS	ATP5F1A	COX11	ATP5MG	ATP5ME	NDUFA6	ATP5PB	NDUFA3	NDUFA1	MAPK14	ATP5F1C	ATP5F1E	SMARCA4
[truncated: 175 more columns]
